# Supplementary material for: Characterising plasmacytoid and myeloid AXL+ SIGLEC-6+ dendritic cell functions and their interactions with HIV
Source: PLoS Pathog. 2024 Jun 26;20(6):e1012351. doi: 10.1371/journal.ppat.1012351 (PMC11233022; doi:10.1371/journal.ppat.1012351)
Supplement: S1 Table — The gene list detected by NanoString in mock and HIV exposed pDCs, CD11c and CD123 ASDCs. Tab 1 shows the normalised NanoString data and tab 2 showed the gene list that identified pDCs and the two subsets of ASDCs. (XLSX) [file ppat.1012351.s008.xlsx]

## Sheet: Normalized NanoString Data 
			pDC								CD11c ASDCs								CD123 ASDCs
			mock				HIV				mock				HIV				mock				HIV
	Donors		10	12	13	14	10	12	13	14	10	12	13	14	10	12	13	14	10	12	13	14	10	12	13	14
Positive	POS_A	ERCC_00117.1	34901	42964			13862	29812			37363	38031			22552	43875			42008	38763			41341	42090
Positive	POS_B	ERCC_00112.1	6546	7690			3144	5492			7422	7074			4824	7631			7123	7098			7491	7397
Positive	POS_C	ERCC_00002.1	2072	2342			966	1744			2169	2147			1500	2334			2234	2153			2289	2322
Positive	POS_D	ERCC_00092.1	494	606			185	442			609	613			315	670			576	647			610	675
Positive	POS_E	ERCC_00035.1	133	157			40	110			104	164			60	186			172	159			169	153
Positive	POS_F	ERCC_00034.1	44	67			18	49			60	60			31	42			59	53			52	37
Negative	NEG_A	ERCC_00096.1	8	10			4	8			10	5			1	11			8	10			11	7
Negative	NEG_B	ERCC_00041.1	3	2			2	3			1	1			3	4			5	2			3	1
Negative	NEG_C	ERCC_00019.1	3	3			2	1			3	5			2	4			3	4			1	2
Negative	NEG_D	ERCC_00076.1	1	2			1	2			3	3			2	2			2	2			1	5
Negative	NEG_E	ERCC_00098.1	7	9			1	14			15	4			1	8			9	8			8	4
Negative	NEG_F	ERCC_00126.1	11	8			3	7			7	5			9	5			11	6			7	4
Negative	NEG_G	ERCC_00144.1	2	1			2	2			1	4			1	2			2	2			1	1
Negative	NEG_H	ERCC_00154.1	3	1			1	5			1	5			1	3			5	2			1	1
Endogenous	ABCB1	NM_000927.3	20	20	20	20	28.39	20	20	20	66.97	20	88.22	84.04	38.72	95.95	20	20	20	20	20	20	20	20	20	20
Endogenous	ABL1	NM_005157.3	108.01	68.3	59.4	40.56	64.88	121.68	63.53	73.99	43.13	20	20	50.42	38.72	43.98	20	32.65	58.94	78.62	40.34	42.95	90.91	20	50.51	48.51
Endogenous	ADA	NM_000022.2	309.01	200.02	262.87	155.88	785.91	470.59	269.75	229.38	236.09	152.88	108.14	193.29	609.76	413.79	183.87	147.54	136.03	113.31	43.29	61.9	249.17	357.23	82.65	82.75
Endogenous	AHR	NM_001621.3	520.34	406.55	285.78	194.86	134.63	404.03	362.9	345.3	1934.14	1983.05	976.07	831.99	533.95	1305.33	1749.51	1466.89	1422.83	1510.05	854.04	958.85	1213.88	1326.87	1056.87	1264.09
Endogenous	AICDA	NM_020661.1	20	20	20	20	20	20	20	20	20	20	20	20	20	20	20	20	20	20	20	20	20	20	20	20
Endogenous	AIRE	NM_000383.2	20	20	20	20	29.2	20	20	20	20	20	20	20	20	20	20	20	49.88	411.62	224.33	40.43	20	113.84	88.77	31.39
Endogenous	APP	NM_000484.3	2373.47	1657.1	1843.8	1333.77	479.33	756.97	589.58	416.83	318.95	471.74	364.25	277.33	280.68	325.83	306.44	246.7	1012.03	1121.55	722.19	646.81	601.05	714.47	665.04	463.69
Endogenous	ARG1	NM_000045.2	20	20	20	20	20	20	20	20	20	20	20	20	20	20	20	20	20	20	20	20	20	20	20	20
Endogenous	ARG2	NM_001172.3	20	20	20	20	20	20	20	20	20	20	20	20	20	20	20	20	20	20	20	20	20	20	20	20
Endogenous	ARHGDIB	NM_001175.4	1205.05	684.63	1181.96	732.5	624.51	431.6	420.51	330.5	876.27	794.97	967.53	785.77	732.36	795.59	222.87	175.35	3051.52	3464.1	2134.11	1620.82	969.75	1248.36	1028.56	701.96
Endogenous	ATG10	NM_001131028.1	32.87	60.17	20	31.81	80.29	77.31	32.84	20	27.24	20	20	20	44.36	43.98	20	20	24.48	20	26.57	20	20	94.22	26.02	38.52
Endogenous	ATG12	NM_004707.2	36.63	20	21.05	43.74	25.95	34.96	24.77	20	26.11	20	20	20	20	20	20	24.19	21.76	20	20	20	20	20	20	20
Endogenous	ATG16L1	NM_198890.2	81.71	68.3	66.42	73.17	68.94	82.02	81.3	49.33	71.51	20	71.14	69.33	62.91	75.96	61.29	53.21	67.11	94.81	61.99	53.06	77.45	121.7	66.58	71.34
Endogenous	ATG5	NM_004849.2	131.49	154.49	93.08	98.62	44.61	155.97	124.91	103.59	127.13	122.3	102.44	111.35	54.85	115.94	119.79	112.47	112.45	145.69	109.21	117.49	156.57	157.03	120.15	176.92
Endogenous	ATG7	NM_001136031.2	92.99	100.82	110.85	95.44	150.86	167.39	110.92	103.59	170.26	157.25	210.58	180.68	125.02	97.95	117.01	153.58	119.7	164.19	80.68	120.01	114.48	137.4	127.8	126.98
Endogenous	ATM	NM_000051.3	20	20	20	20	32.44	20	20	20	20	20	20	20	20	20	20	20	20	20	20	20	20	20	20	20
Endogenous	B2M	NM_004048.2	16258.3	37636.8	18098.4	36159.7	8855.05	38186.2	34580.4	29634.2	56517	60395.8	26123.4	42095.2	14353.6	43987.4	62932.1	59460.3	18294.6	25178.3	14914.2	17206.2	40130.3	39876.7	34749.7	43611.2
Endogenous	B3GAT1	NM_018644.3	20	20	20	20	20	20	20	20	20	20	20	20	20	20	20	20	20	20	20	20	20	20	20	20
Endogenous	BATF	NM_006399.3	20	35.78	20	20	32.44	94.79	47.38	51.8	20	20	20	20	24.2	20	20	33.86	20	20	20	20	20	20	20	20
Endogenous	BATF3	NM_018664.2	25.36	242.3	20	120.09	59.21	118.32	93.15	69.06	104.43	144.14	20	165.98	81.46	195.9	200.58	206.79	30.83	48.56	23.61	39.16	122.9	290.5	96.43	138.39
Endogenous	BAX	NM_138761.3	865.04	839.12	622.08	539.23	189.79	638.65	500.74	387.23	678.77	585.31	463.85	428.6	225.03	455.77	473.59	382.14	863.31	783.93	502.78	541.96	661.66	557.44	502.03	540.74
Endogenous	BCAP31	NM_005745.7	622.72	593.56	461.18	457.32	261.97	506.22	405.97	394.63	632.23	773.13	603.29	504.23	337.14	621.68	437.38	310.79	564.06	430.12	386.68	456.05	525.28	443.6	411.73	573.55
Endogenous	BCL10	NM_003921.2	529.73	497.62	317.59	334.83	216.55	342.86	302.06	263.91	396.14	314.49	335.79	319.35	191.96	285.85	273.01	263.63	420.77	531.87	379.79	378.99	346.82	420.04	345.91	363.82
Endogenous	BCL2	NM_000657.2	84.53	198.4	33.68	89.87	98.14	365.04	194.91	170.18	266.74	318.86	119.52	140.77	107.27	213.89	504.24	382.14	134.21	152.62	61.99	97.27	161.63	251.24	163.01	219.72
Endogenous	BCL2L11	NM_138621.4	49.78	143.11	20	45.33	48.66	203.7	58.15	88.79	330.3	205.29	244.73	371.87	158.09	331.83	108.65	170.51	95.22	124.87	37.39	68.22	217.18	196.28	96.43	164.08
Endogenous	BCL3	NM_005178.2	167.19	175.63	88.4	160.66	113.55	252.77	117.38	128.25	717.36	829.91	492.3	533.65	232.29	593.7	468.02	453.49	416.24	485.62	252.87	306.98	287.9	471.08	239.54	296.76
Endogenous	BCL6	NM_001706.2	71.38	65.05	38.35	31.02	71.37	26.22	25.31	20	333.71	288.29	301.64	235.31	151.63	219.89	89.15	88.28	677.41	850.99	488.02	449.74	271.06	259.09	238.77	194.04
Endogenous	BID	NM_001196.2	110.83	195.14	79.05	61.24	47.04	151.26	87.76	56.73	71.51	96.1	125.21	48.32	38.72	79.96	89.15	36.28	165.05	215.06	194.82	146.54	116.17	160.95	157.65	131.26
Endogenous	BLNK	NM_013314.2	496.86	375.65	410.67	369.03	47.04	141.85	172.3	155.39	23.84	20	20	20	20	20	58.5	43.53	328.28	300.62	140.7	102.33	109.43	20	61.22	42.8
Endogenous	BST1	NM_004334.2	23.48	20	20	20	27.58	20	20	20	20	20	20	20	20	20	20	20	20	20	20	20	20	20	20	20
Endogenous	BST2	NM_004335.2	444.26	1618.07	277.83	628.31	650.46	1483.02	689.19	522.88	173.66	200.93	20	79.84	116.95	105.95	565.53	463.16	252.1	268.25	196.78	173.07	838.43	726.24	446.93	527.89
Endogenous	BTK	NM_000061.1	254.54	393.54	195.98	245.76	47.04	126.39	114.68	150.45	110.1	96.1	91.06	90.34	31.46	101.95	83.58	65.3	310.14	423.18	234.17	179.39	237.39	317.98	241.07	232.56
Endogenous	BTLA	NM_181780.2	153.1	100.82	111.32	39.77	44.61	29.58	26.38	20	20	20	20	20	20	20	20	20	53.5	76.31	20	20	20	20	20	20
Endogenous	C14orf166	NM_016039.2	874.44	782.2	646.41	617.18	629.38	863.86	709.11	631.41	695.79	716.35	512.22	506.34	542.82	507.74	587.81	523.63	820.69	742.31	678.9	602.59	771.09	800.83	638.26	701.96
Endogenous	C1QA	NM_015991.2	20	20	20	20	26.76	20	20	20	20	20	20	20	20	20	20	20	20	20	20	20	20	20	20	20
Endogenous	C1QB	NM_000491.3	20	20	20	20	42.17	20	20	20	20	20	20	20	20.97	20	20	24.19	20	20	20	20	20	20	20	20
Endogenous	C1QBP	NM_001212.3	818.08	717.15	621.15	510.6	647.22	564.03	458.74	406.96	377.98	340.7	227.66	271.03	474.26	357.82	289.73	216.47	735.45	654.43	455.55	472.47	639.77	482.85	409.43	453.7
Endogenous	C1R	NM_001733.4	20	20	20	20	20	20	20	20	20	20	20	20	20	20	20	20	20	20	20	20	20	20	20	20
Endogenous	C1S	NM_001734.2	20	20	20	20	20	20	20	20	20	20	20	20	20	20	20	20	20	20	20	20	20	20	20	20
Endogenous	C2	NM_000063.3	20	20	20	20	25.14	20	20	20	20	20	20	20	21.78	20	20	20	20	20	20	20	20	20	20	20
Endogenous	C3	NM_000064.2	20	20	20	20	20	20	20	20	20	20	20	20	20	20	20	20	20	20	20	20	20	20	20	20
Endogenous	C4A/B	NM_007293.2	20	20	20	20	76.24	41.68	20	20	20	20	20	20	37.1	20	20	24.19	20	20	20	20	20	20	20	20
Endogenous	C4BPA	NM_000715.3	20	20	20	20	20	20	20	20	20	20	20	20	20	20	20	20	20	20	20	20	20	20	20	20
Endogenous	C5	NM_001735.2	20	20	20	20	30.82	20	20	20	20	20	20	20	26.62	20	20	20	20	20	20	20	20	20	20	20
Endogenous	C6	NM_000065.2	20	20	20	20	66.51	20	20	20	22.7	20	59.76	20	34.68	20	20	20	20	20	20	20	20	20	20	20
Endogenous	C7	NM_000587.2	20	20	20	20	20	20	20	20	20	20	20	20	20	20	20	20	20	20	20	20	20	20	20	20
Endogenous	C8A	NM_000562.2	20	20	20	20	20	20	20	20	20	20	20	20	20	20	20	20	20	20	20	20	20	20	20	20
Endogenous	C8B	NM_000066.2	20	20	20	20	20	20	20	20	20	20	20	20	20	20	20	20	20	20	20	20	20	20	20	20
Endogenous	C8G	NM_000606.2	20	20	20	20	20	20	20	20	20	20	20	20	20	20	20	20	20	20	20	20	20	20	20	20
Endogenous	C9	NM_001737.3	20	20	20	20	30.01	20	20	20	20	20	20	20	20	20	20	20	20	20	20	20	20	20	20	20
Endogenous	CAMP	NM_004345.3	20	20	20	20	21.9	20.84	20	20	20	20	20	20	20	20	20	20	20	20	20	20	20	20	20	20
Endogenous	CARD9	NM_052813.4	20	20	20	20	20	20	20	20	66.97	20	76.83	20	45.17	45.98	20	31.44	48.06	71.69	32.47	60.64	37.04	20	42.09	20
Endogenous	CASP1	NM_001223.3	20	65.05	20	42.95	63.26	68.57	56.53	56.73	211.12	227.13	105.29	195.39	86.3	75.96	211.72	108.84	96.13	272.87	112.17	114.96	151.52	196.28	178.31	145.53
Endogenous	CASP10	NM_032977.3	20	20	20	20	31.63	20	20	20	20	20	20	20	20	20	20	20	20	20	20	20	20	20	20	20
Endogenous	CASP2	NM_032982.2	196.3	167.5	105.24	70.78	180.86	213.11	108.76	78.93	122.59	117.93	62.61	65.13	124.21	93.95	69.65	50.79	113.36	94.81	56.08	55.59	77.45	129.55	46.68	51.36
Endogenous	CASP3	NM_032991.2	273.32	1086.3	227.32	371.42	467.17	1284.03	882.48	685.67	721.9	358.17	583.37	693.32	371.83	279.86	1086.48	876.75	269.33	263.62	328.63	354.99	638.08	973.56	1019.37	871.74
Endogenous	CASP8	NM_001228.4	527.86	645.6	300.75	268.03	189.79	315.29	302.6	244.18	174.8	131.04	85.37	165.98	97.59	119.94	206.15	139.07	313.77	370	158.41	179.39	351.87	263.02	228.82	242.55
Endogenous	CCBP2	NM_001296.3	20	20	20	20	20	20	20	20	20	20	20	20	20	20	20	20	20	20	20	20	20	20	20	20
Endogenous	CCL11	NM_002986.2	20	20	20	20	35.69	20	20	20	20	20	20	20	20	20	20	20	20	20	20	20	20	20	20	20
Endogenous	CCL13	NM_005408.2	20	20	20	20	20	20	20	20	20	20	20	20	20	20	64.07	41.12	20	20	20	20	20	20	20	20
Endogenous	CCL15	NM_032965.3	20	20	20	20	29.2	20	20	20	20	20	20	20	21.78	20	20	20	20	20	20	20	20	20	20	20
Endogenous	CCL16	NM_004590.2	20	20	20	20	55.15	20	20	20	20	20	20	20	28.23	20	20	20	20	20	20	20	20	20	20	20
Endogenous	CCL18	NM_002988.2	20	20	20	20	46.23	22.86	20	20	20	20	20	20	25	20	20	20	20	20	20	20	20	20	20	20
Endogenous	CCL19	NM_006274.2	21.6	32.52	20	240.19	20	86.05	90.46	20	281.5	511.05	56.91	138.66	70.17	47.98	1844.22	988	20	20	22.63	20	101.02	208.06	238.77	189.76
Endogenous	CCL2	NM_002982.3	20	20	20	20	38.93	20	92.61	20	20	20	20	20	20	20	342.66	42.33	20	20	20	20	20	20	127.8	68.48
Endogenous	CCL20	NM_004591.1	20	20	20	20	26.76	20	20	20	20	20	20	20	20	20	72.43	54.42	20	20	20	20	20	20	20	20
Endogenous	CCL22	NM_002990.3	68.56	128.47	169.79	237.8	59.21	1600	503.43	221.98	19509.4	20367.8	23690.3	23018.3	7943.86	28805.2	18105.2	18085.1	310.14	874.12	847.15	2507.65	1666.77	8377.33	5627.98	6437.46
Endogenous	CCL23	NM_145898.1	20	20	20	20	20	20	20	20	20	20	20	20	20	20	20	20	20	20	20	20	20	20	20	20
Endogenous	CCL24	NM_002991.2	61.99	20	1280.18	698.3	20	20	96.92	532.75	4911.41	8556.83	8841.55	4765.01	874.32	7176.32	830.18	590.14	77.99	20	813.7	889.36	20	20	143.88	295.34
Endogenous	CCL26	NM_006072.4	20	20	20	20	21.9	20	20	20	20	20	20	20	20	20	20	20	20	20	20	20	20	20	20	20
Endogenous	CCL3	NM_002983.2	20	34.15	51.45	311.77	235.2	2071.26	2189.78	1477.39	801.35	1362.8	1180.96	1111.42	416.99	2938.49	1019.62	709.86	69.83	20	146.6	247.61	878.84	361.16	619.89	846.06
Endogenous	CCL4	NM_002984.2	24.42	20	49.11	392.1	734.81	4525.71	3092.72	1795.56	391.6	698.87	785.41	802.57	282.3	1960.99	217.3	287.81	62.57	20	101.34	256.45	1579.22	553.52	420.91	886.01
Endogenous	CCL5	NM_002985.2	20	20	20	62.83	94.89	414.12	228.83	350.23	45.4	20	20	98.75	41.94	133.93	423.45	318.05	20	20	20	49.27	106.07	113.84	119.39	172.64
Endogenous	CCL7	NM_006273.2	20	20	20	20	20	20	20	20	20	20	20	20	20	20	20	20	20	20	20	20	20	20	20	20
Endogenous	CCL8	NM_005623.2	20	20	20	38.18	37.31	20	148.07	20	20	20	20	20	20	20	292.51	39.91	20	20	20	20	20	20	171.43	41.38
Endogenous	CCND3	NM_001760.2	470.56	561.04	550.52	400.85	469.6	428.23	450.66	278.71	197.5	214.03	230.5	216.4	277.46	189.9	158.79	107.63	984.83	1209.43	1146.26	832.52	624.62	553.52	543.36	500.79
Endogenous	IL10	NM_001295.2	20	20	28.53	34.2	28.39	26.22	68.38	113.46	207.72	288.29	156.51	147.07	106.47	139.93	300.87	131.81	20	20	27.55	29.06	151.52	20	121.68	105.58
Endogenous	CCR10	NM_016602.2	21.6	20	20	20	47.04	43.03	44.15	20	20	20	20	20	20	20	20	20	20	20	20	20	20	20	20	20
Endogenous	CCR2	NM_001123041.2	405.75	39.03	487.38	85.9	61.64	34.29	65.15	20	20	20	20	20	20	20	20	20	65.29	20	20	20	20	20	20	20
Endogenous	CCR5	NM_000579.1	103.32	53.66	79.98	46.92	60.02	78.66	100.15	93.72	303.06	349.44	321.56	182.78	183.9	131.93	295.3	149.95	39.9	20	53.13	25.27	122.9	86.36	116.32	78.47
Endogenous	CCR6	NM_031409.2	20	20	37.89	20.68	20	20	23.15	20	87.4	87.36	85.37	100.85	40.33	83.96	225.65	205.58	121.52	57.81	64.94	157.91	188.56	125.62	98.72	168.36
Endogenous	CCR7	NM_001838.2	118.34	650.48	86.53	260.07	491.5	6127.05	1621.2	1302.28	3765	3407.01	1613.51	1949.71	1050.15	3856.02	5184.44	4877.12	143.28	164.19	127.91	303.19	1308.16	1880.39	1451	1656.45
Endogenous	CCR8	NM_005201.2	20	20	20	20	31.63	20	20	20	20	20	20	20	20	20	20	20	20	20	20	20	20	20	20	20
Endogenous	CCRL1	NM_016557.2	20	20	20	20	79.48	25.55	20	20	20	20	20	20	43.55	57.97	20	20	20	20	20	20	20	20	20	20
Endogenous	CCRL2	NM_003965.4	22.54	45.53	21.52	31.81	29.2	61.18	65.69	56.73	135.07	170.35	108.14	117.65	61.3	155.92	142.08	99.16	58.94	57.81	47.23	51.8	58.93	129.55	70.41	94.17
Endogenous	CD14	NM_000591.2	20	20	20	20	29.2	20	20	20	20	20	20	20	20	20	20	20	20	20	20	20	20	20	20	20
Endogenous	CD160	NM_007053.2	20	20	20	20	33.25	20	20	20	20	20	20	20	20	20	20	20	20	20	20	20	20	20	20	20
Endogenous	CD163	NM_004244.4	20	20	20	20	21.09	20	20	20	20	20	20	20	20	20	20	20	20	20	20	20	20	20	20	20
Endogenous	CD164	NM_006016.4	843.44	1671.73	901.79	1472.16	313.07	859.16	1064.47	730.06	441.54	511.05	330.1	432.8	177.44	333.83	721.53	680.84	427.12	624.37	479.17	533.11	624.62	612.4	752.28	744.76
Endogenous	CD19	NM_001770.4	20	20	20	20	33.25	20	20	20	20	20	20	20	20	20	20	20	20	20	20	20	20	20	20	20
Endogenous	CD1A	NM_001763.2	20	20	22.92	20	349.56	79.33	40.38	78.93	1118.04	1271.08	2137.11	1056.79	838.83	1097.44	211.72	211.63	66.2	478.68	130.86	186.97	69.03	105.99	37.5	67.06
Endogenous	CD1D	NM_001766.3	20	20	20	20	20	20	20	20	20	20	20	20	20	20	20	20	20	20	20	20	20	20	20	20
Endogenous	CD2	NM_001767.3	20	20	20	22.27	20	20	20	20	20	20	20	20	20	20	20	20	20	20	23.61	20	20	20	20	20
Endogenous	CD209	NM_021155.2	20	20	20	20	20	20	20	20	20	20	20	20	20.97	20	20	20	20	20	20	20	20	20	20	20
Endogenous	CD22	NM_001771.2	20	20	20	20	26.76	40.34	40.92	20	31.78	20	20	20	24.2	41.98	20	20	26.3	90.19	39.36	20	20	113.84	68.88	32.82
Endogenous	CD24	NM_013230.2	20	20	20	20	42.99	21.51	20	20	20	20	20	20	20.97	20	20	20	22.67	20	20	20	20	20	20	20
Endogenous	CD244	NM_016382.2	42.27	61.8	21.05	20	20	20	20	20	20	20	20	20	20	20	20	20	68.92	60.12	23.61	20	20	20	20	20
Endogenous	CD247	NM_198053.1	20	20	20	20	159.78	38.99	20	20	20	20	20	20	83.08	20	20	20	20	20	20	20	20	20	20	20
Endogenous	CD27	NM_001242.4	20	20	20	20	25.14	20	20	20	20	20	20	20	20	20	20	20	20	20	20	20	20	20	20	20
Endogenous	CD274	NM_014143.3	20	256.94	22.45	406.41	30.82	203.03	202.45	261.44	481.27	729.45	358.56	670.21	135.5	605.69	727.1	743.72	68.01	113.31	72.81	205.92	324.93	518.19	331.37	446.57
Endogenous	CD276	NM_001024736.1	20	20	26.19	22.27	23.52	20	20	20	357.54	493.58	196.35	281.53	160.51	321.83	133.72	85.86	20	20	32.47	49.27	20	20	25.25	37.1
Endogenous	CD28	NM_001243078.1	20	20	20	20	52.72	26.89	20	20	20	20	20	20	33.07	20	20	20	20	20	20	20	20	20	20	20
Endogenous	CD34	NM_001025109.1	20	20	20	20	20	20	20	20	20	20	20	20	20	20	20	20	20	20	20	20	20	20	20	20
Endogenous	CD36	NM_001001548.2	5282.31	4777.77	2055.22	1558.85	716.16	709.92	567.5	513.02	1309.86	917.27	924.85	949.64	857.38	659.66	167.15	250.33	4507.91	2557.61	1756.29	2844.95	4737.65	2135.55	1904.05	4036.25
Endogenous	CD3D	NM_000732.4	20	20	20	20	2117.65	350.92	101.22	207.18	20	20	20	20	1603.45	243.87	80.79	94.33	20	20	20	20	360.29	372.94	20.66	28.53
Endogenous	CD3E	NM_000733.2	40.39	20	29.47	54.08	342.26	71.26	45.77	115.92	20	20	20	20	265.36	59.97	20	48.37	20	20	20	20	50.51	20	20	20
Endogenous	CD3EAP	NM_012099.1	33.81	20	35.08	20	30.01	24.2	22.08	20	20	20	20	20	20	20	20	20	20.86	20	20	20	20	20	20	20
Endogenous	CD4	NM_000616.4	831.23	442.33	583.26	342.79	106.25	111.6	91.53	20	23.84	20	20	20	50.01	20	20	20	438	437.06	133.81	80.85	69.03	20	41.33	20
Endogenous	CD40	NM_001250.4	330.61	495.99	143.13	802.49	107.06	382.52	373.67	293.51	1324.62	1572.47	1710.26	1785.83	484.75	757.61	1649.22	1424.56	992.99	1204.8	690.71	987.9	1481.57	1695.88	1242.07	1607.94
Endogenous	CD40LG	NM_000074.2	20	20	20	20	20	20	20	20	20	20	20	20	20	20	20	20	20	20	20	20	20	20	20	20
Endogenous	CD44	NM_001001392.1	630.23	847.25	722.18	555.94	679.66	1384.87	1067.7	702.93	2041.98	1777.76	2253.78	1811.04	856.57	1225.37	679.74	574.42	1911.62	2240.8	1559.51	1125.6	2016.95	2057.04	1348.45	1098.59
Endogenous	CD45R0	NM_080921.3	20	20	47.24	54.88	38.93	36.97	46.3	115.92	485.81	742.55	415.47	336.16	126.63	309.84	317.59	170.51	132.4	700.68	474.25	400.47	90.91	325.83	324.48	305.32
Endogenous	CD45RA	NM_002838.4	595.48	790.33	406.93	381.76	135.45	279.66	232.06	135.65	45.4	20	20	20	20	20	20	25.4	467.93	101.75	88.55	93.48	259.27	94.22	88.77	95.59
Endogenous	CD45RB	ENST00000367367.1	140.89	217.91	88.4	105.78	78.67	181.51	121.68	143.05	147.56	135.41	76.83	109.25	70.17	97.95	108.65	70.14	323.74	402.37	288.29	266.56	217.18	211.99	179.08	271.08
Endogenous	CD46	NM_172350.1	500.62	733.42	369.04	454.13	263.59	523.7	445.28	350.23	518.72	445.53	290.26	413.89	279.88	407.79	877.54	805.4	373.62	464.81	247.95	296.88	417.53	541.74	453.05	456.56
Endogenous	CD48	NM_001778.2	260.17	509	260.06	326.09	244.94	305.88	387.67	254.04	56.75	109.2	96.75	90.34	54.04	59.97	125.36	76.19	196.78	446.31	224.33	185.71	119.54	129.55	229.59	168.36
Endogenous	CD5	NM_014207.2	20.66	47.16	21.98	20	33.25	20	20	20	821.78	620.25	461	699.62	127.44	335.83	105.86	166.88	283.84	929.62	793.04	389.1	122.9	204.13	348.21	228.28
Endogenous	CD53	NM_001040033.1	1615.5	2153.09	1678.69	2292.94	406.34	907.56	1249.15	1100.03	1290.56	1441.43	2080.2	2061.06	624.28	947.51	1083.69	825.95	1838.17	2048.86	2431.25	2174.14	1301.42	1173.77	1636.2	1839.07
Endogenous	CD55	NM_000574.3	30.06	20	25.73	24.66	42.99	20	20	20	20	20	20	20	28.23	20	20	20	20	20	20	20	20	20	20	20
Endogenous	CD58	NM_001779.2	249.84	354.51	120.67	116.91	92.46	312.6	187.91	160.32	1417.69	1236.13	828.1	747.95	427.48	905.54	983.4	929.95	1183.43	2263.92	944.56	860.31	1306.47	2375.02	1317.07	1406.77
Endogenous	CD59	NM_000611.4	317.46	370.77	162.3	270.41	137.88	240.67	235.29	172.65	164.58	283.92	162.2	176.48	108.89	225.88	490.31	291.44	233.97	289.06	167.27	188.23	186.88	188.43	171.43	168.36
Endogenous	CD6	NM_006725.3	20	20	20	20	21.9	20	20	20	20	20	20	42.02	29.84	20	20	20	20	20	20	20	20	20	20	20
Endogenous	CD7	NM_006137.6	20	20	20	20	114.36	21.51	20	20	20	20	20	20	91.95	20	20	20	20	20	20	20	20	20	20	20
Endogenous	CD70	NM_001252.2	20	20	20	20	34.88	155.29	25.31	20	20	20	20	20	20	20	20	45.95	20	20	20	20	20	109.92	26.02	31.39
Endogenous	CD74	NM_001025159.1	42612.6	72922	22270.1	28903.9	3472.92	12728.7	8539.44	6891.22	41215.2	53704.1	33146.6	35861.6	5697.57	22516.4	28507.5	26274.5	35819.3	40473.1	27035	25446.7	13238.1	13131.3	13533.5	16680
Endogenous	CD79A	NM_001783.3	28.18	20	23.85	20	20.28	20	28.54	20	20	20	20	20	20	20	20	20	20	20	20	20	20	20	20	20
Endogenous	CD79B	NM_021602.2	20	20	20	20	24.33	21.51	20	20	20	20	20	20	20	20	20	20	20	20	20	20	20	20	20	20
Endogenous	CD80	NM_005191.3	68.56	495.99	35.08	111.35	131.39	1132.1	404.9	436.56	736.65	1057.05	603.29	668.11	241.97	525.73	1562.86	1512.84	1183.43	1970.24	610.03	932.32	1819.97	3540.93	1799.97	2131.55
Endogenous	CD81	NM_004356.3	418.9	634.22	286.72	305.41	251.43	453.78	289.13	217.05	449.48	349.44	395.55	369.77	243.58	301.85	261.87	199.54	307.42	272.87	264.67	221.08	348.51	290.5	300.76	275.36
Endogenous	CD82	NM_002231.3	197.24	209.78	141.26	93.85	94.89	86.72	116.3	93.72	54.48	20	156.51	170.18	69.36	103.95	61.29	82.23	75.27	46.25	41.32	93.48	84.18	90.29	73.47	126.98
Endogenous	CD83	NM_004233.3	756.09	1975.83	393.36	2693.79	506.91	2593.61	1826.34	1001.37	8880.72	8395.22	4456.35	5666.33	1742.18	5205.33	8176.44	7284.85	1911.62	2048.86	940.62	1495.75	2481.63	3533.08	2738.99	2946.22
Endogenous	CD86	NM_175862.3	20.66	172.38	48.18	76.35	44.61	213.11	129.76	147.99	346.19	419.32	301.64	537.85	133.89	439.77	1114.34	1054.51	46.25	87.87	111.18	136.44	109.43	349.38	384.94	372.38
Endogenous	CD8A	NM_001768.5	20	20	20	20	42.17	24.87	20	20	20	20	20	20	20	20	20	29.02	20	50.87	116.1	20	20	20	20	20
Endogenous	CD8B	NM_004931.3	20	20	20	20	31.63	20	20	20	20	20	20	20	20	20	20	20	20	20	20	20	20	20	20	20
Endogenous	CD9	NM_001769.2	143.7	99.2	123.95	58.06	76.24	23.53	40.38	20	442.67	436.8	406.93	235.31	368.6	525.73	83.58	33.86	68.92	20	61	60.64	82.5	20	58.93	59.92
Endogenous	CD96	NM_005816.4	20	20	20	28.63	20	20	20	54.26	20	20	20	58.83	20	20	20	20	20	20	20	20	20	20	20	20
Endogenous	CD97	NM_078481.2	272.38	216.28	200.19	251.32	105.44	169.41	180.37	167.72	173.66	161.61	187.82	256.32	127.44	185.9	122.58	91.91	376.34	483.31	252.87	386.57	311.47	423.97	381.12	449.42
Endogenous	CD99	NM_002414.3	1068.86	909.05	750.24	886.79	582.33	570.08	513.12	441.49	388.19	214.03	239.04	222.7	362.95	113.94	292.51	262.42	1350.29	945.81	779.26	773.14	1181.89	734.1	799.73	944.5
Endogenous	CDH5	NM_001795.3	20	20	20	20	22.71	20	20	20	20	20	20	20	20	20	20	20	20	20	20	20	20	20	20	20
Endogenous	CDKN1A	NM_000389.2	863.17	1848.99	562.68	1775.97	257.1	428.23	720.41	522.88	3077.15	3813.23	3397.75	4031.77	1196.94	2810.56	3036.56	2579.45	3707.17	4416.84	4394.16	3601.67	2963.14	3372.13	3484.39	3807.98
Endogenous	CEACAM1	NM_001712.3	20	63.42	20	31.81	57.58	96.81	98.53	69.06	20	20	20	20	20	20	20	20	20	20	20	20	20	20	20	20
Endogenous	CEACAM6	NM_002483.4	20	20	20	20	24.33	20	20	20	20	20	20	20	20	20	20	20	20	20	20	20	20	20	20	20
Endogenous	CEACAM8	NM_001816.3	20	20	20	20	25.14	20	20	20	20	20	20	20	20	20	20	20	20	20	20	20	20	20	20	20
Endogenous	CEBPB	NM_005194.2	20	53.66	86.06	76.35	65.7	74.62	164.76	197.31	752.55	773.13	1050.06	781.56	451.68	595.69	409.52	282.98	107.91	94.81	218.43	209.71	154.89	176.65	320.66	311.03
Endogenous	CFB	NM_001710.5	20	20	20	27.04	23.52	39.66	26.38	49.33	20	20	20	20	20	20	150.44	216.47	20	20	20	20	20	20	22.96	45.66
Endogenous	CFD	NM_001928.2	20	20	20	20	20	20	20	20	20	20	20	20	20	20	20	20	20	20	30.5	20	20	20	20	20
Endogenous	CFH	NM_001014975.2	20	20	20	20	54.34	25.55	20	20	20	20	20	20	28.23	20	20	20	20	20	20	20	20	20	20	20
Endogenous	CFI	NM_000204.3	20	20	20	20	22.71	20	20	20	20	20	20	20	20	20	20	20	20	20	20	20	20	20	20	20
Endogenous	CFP	NM_002621.2	20	20	36.95	24.66	20	20.17	42.54	20	776.38	681.4	793.95	815.18	218.58	541.72	593.38	603.44	267.52	448.62	167.27	329.72	107.75	459.3	313.77	465.12
Endogenous	CHUK	NM_001278.3	252.66	281.33	171.19	183.72	274.14	243.36	202.45	162.78	337.11	345.07	227.66	289.93	245.2	263.86	175.51	188.65	314.67	342.25	246.96	241.29	335.04	317.98	257.14	343.84
Endogenous	CIITA	NM_000246.3	544.76	430.94	99.63	126.46	73.81	108.24	35	20	625.42	484.84	142.28	273.13	127.44	205.89	75.22	145.12	565.87	897.24	198.75	154.12	85.86	137.4	79.59	68.48
Endogenous	CISH	NM_145071.2	248.9	235.8	186.63	232.24	227.91	406.72	265.98	175.12	113.51	161.61	113.83	126.06	82.27	117.94	89.15	82.23	486.07	603.56	338.47	288.03	626.3	604.55	356.63	356.69
Endogenous	CLEC4A	NM_194448.2	82.65	144.73	98.69	36.59	26.76	20.17	26.92	20	410.89	537.26	446.77	210.1	150.83	177.91	142.08	107.63	2017.72	2236.17	1565.41	1173.61	1426.01	1574.18	1228.3	925.96
Endogenous	CLEC4E	NM_014358.2	20	20	21.52	28.63	25.95	20	21.54	56.73	45.4	20	128.06	134.46	25.81	20	20	32.65	20	20	30.5	32.85	20	20	20	38.52
Endogenous	CLEC5A	NM_013252.2	20	20	83.72	77.94	20	20	33.38	143.05	1582.28	2629.51	1351.7	1365.63	554.92	791.59	493.09	386.98	20	20	125.94	149.07	20	20	78.83	109.86
Endogenous	CLEC6A	NM_001007033.1	20	20	20	28.63	25.14	20	20	20	241.77	187.82	156.51	382.38	75.01	101.95	20	65.3	20	20	20	51.8	20	20	20	32.82
Endogenous	CLEC7A	NM_197954.2	20	20	20	20	34.88	20	20	20	194.1	161.61	147.98	132.36	69.36	83.96	89.15	47.16	89.78	171.12	57.07	72.01	97.65	133.47	58.93	88.46
Endogenous	CLU	NM_001831.2	20	20	20	20	50.29	21.51	20	20	20	20	20	20	20	20	20	20	20	20	20	20	20	20	20	20
Endogenous	CMKLR1	NM_004072.1	888.52	665.12	681.02	1091.99	174.38	324.71	452.28	313.24	24.97	20	76.83	69.33	24.2	20	69.65	24.19	263.89	46.25	56.08	175.6	133	20	52.81	155.51
Endogenous	CR1	NM_000651.4	20	20	20	20	68.13	21.51	20	20	20	20	20	20	35.49	20	20	20	20	20	20	20	20	20	20	20
Endogenous	CR2	NM_001006658.1	20	20	20	20	38.93	20	20	20	20	20	20	20	29.84	20	20	20	20	20	20	20	20	20	20	20
Endogenous	CRADD	NM_003805.3	30.06	42.28	20	20.68	71.37	24.87	20	20	20	20	20	20	42.75	20	20	20	26.3	20	20	20	20	20	20	20
Endogenous	CSF1	NM_000757.4	20	20	43.5	82.71	25.95	20	20.46	86.33	1149.82	1485.11	722.8	924.43	615.41	1075.45	156.01	312	42.62	20	70.84	175.6	70.71	20	82.65	132.69
Endogenous	CSF1R	NM_005211.2	34.75	20	28.53	20	20	20	20	20	77.18	113.57	128.06	84.04	47.59	91.95	20	33.86	20	20	23.61	20	20	20	20	20
Endogenous	CSF2	NM_000758.2	20	20	20	20	20	20	20	20	20	20	20	20	20	20	20	20	20	20	20	20	20	20	20	20
Endogenous	CSF2RB	NM_000395.2	3394.43	3172.71	4762.92	4627.23	1258.75	2406.72	3928.36	2878.33	1975.01	1707.87	2410.3	2323.68	851.73	1411.28	3011.49	2209.4	8772.78	9464.99	9964.11	8466.64	10453.5	9295.93	11924.8	10529.4
Endogenous	CSF3R	NM_156038.2	20	20	20	20	20	26.89	20	20	20	20	20	20	20	20	20	20	20	20	20	20	20	20	20	20
Endogenous	CTLA4-TM	NM_005214.3	20	20	20	20	20	20	20	20	20	20	20	20	20	20	20	20	20	20	20	20	20	20	20	20
Endogenous	CTLA4_all	NM_005214.3	20	20	20	20	29.2	20	20	20	20	20	20	20	22.58	20	20	20	20	20	20	20	20	20	20	20
Endogenous	CTNNB1	NM_001098210.1	681.89	731.79	392.43	413.57	904.32	907.56	467.35	434.09	1028.37	974.05	694.35	768.96	743.65	691.65	855.25	904.56	753.59	645.18	446.7	451	656.6	671.29	476.78	627.77
Endogenous	CTSC	NM_001814.4	10433.1	13045.4	11582.5	16959.6	3127.41	9774.78	11210	7724.88	1095.33	1524.42	1229.34	1334.12	331.5	437.78	1590.71	864.65	14500.4	16118	15055.9	12194.6	9712.69	9280.23	10922.3	10961.7
Endogenous	CTSG	NM_001911.2	20	20	20	20	20	20	20	20	20	20	20	20	20	20	20	20	20	20	20	20	20	20	20	20
Endogenous	CTSS	NM_004079.3	1766.72	2588.91	1627.71	2564.15	899.46	2288.4	2341.08	1445.33	1433.58	1371.54	785.41	1705.99	733.17	1291.34	2682.76	1914.33	1488.13	1470.74	1148.23	1112.97	1914.25	1350.42	1688.24	1740.63
Endogenous	CUL9	NM_015089.2	135.25	123.59	42.1	42.95	61.64	94.79	43.61	20	60.16	20	20	20	50.81	53.97	20	29.02	83.43	111	20	26.53	45.46	20	32.91	20
Endogenous	CX3CL1	NM_002996.3	20	20	20	20	20	20	20	20	20	20	20	20	20	20	20	20	20	20	20	20	20	20	20	20
Endogenous	CX3CR1	NM_001337.3	53.54	105.7	42.1	23.86	30.01	20	20	20	22.7	20	20	20	20	20	20	20	2281.61	2455.86	1525.07	841.36	518.55	584.92	595.4	308.18
Endogenous	CXCL1	NM_001511.1	20	20	20	20	23.52	20	21.54	20	20	20	139.44	50.42	20	20	64.07	37.49	20	20	20	20	20	20	20	31.39
Endogenous	CXCL10	NM_001565.1	20	6412.1	38.35	7682.89	1934.36	17063.5	7759.79	3980.83	20	20	20	741.64	20	20	6424.14	5763.54	20	20	20.66	785.77	1346.88	804.76	1723.44	1422.46
Endogenous	CXCL11	NM_005409.4	20	1024.51	20	1966.85	155.72	3472.27	1409.06	870.65	20	20	20	254.22	20	20	5521.53	4572.38	20	20	20	304.46	390.6	412.19	707.9	556.43
Endogenous	CXCL12	NM_000609.5	20	20	20	20	20	20	20	20	20	20	20	20	20	20	20	20	20	20	20	20	20	20	20	20
Endogenous	CXCL13	NM_006419.2	20	20	20	20	162.21	406.72	170.14	20	23.84	20	20	20	20	20	167.15	395.44	20	20	20	20	20	20	56.63	64.2
Endogenous	CXCL2	NM_002089.3	20	20	20	20	31.63	20	31.77	73.99	91.94	122.3	170.74	96.64	34.68	53.97	136.51	73.77	20	20	22.63	20	20	20	39.8	58.5
Endogenous	CXCL9	NM_002416.1	20	1611.56	20	1638.38	27.58	38.99	103.38	78.93	20	20	20	3351.06	20	20	247.94	579.26	20	20	20	391.62	20	20	29.08	39.95
Endogenous	CCR7	NM_000634.2	20	20	20	20	21.09	20	20	20	20	20	20	20	20	20	20	20	20	20	20	20	20	20	20	20
Endogenous	CCR6	NM_001557.2	20	20	20	20	23.52	20	20	20	22.7	20	20	20	21.78	20	20	20	33.55	101.75	38.37	44.22	20	20	22.96	20
Endogenous	CXCR3	NM_001504.1	327.8	243.93	479.89	194.06	30.82	86.05	132.99	96.19	22.7	20	20	50.42	20	20	20	20	386.31	300.62	233.19	111.17	148.16	137.4	146.17	105.58
Endogenous	CXCR4	NM_003467.2	549.46	416.31	268.01	152.7	272.51	225.88	177.68	244.18	1912.58	1620.51	1050.06	1090.41	550.08	1303.33	169.94	139.07	47.16	94.81	53.13	118.75	126.27	102.07	68.88	64.2
Endogenous	CXCR6	NM_006564.1	20	20	20	20	34.88	20	20	20	20	20	20	20	20	20	20	20	20	20	20	20	20	20	20	20
Endogenous	CYBB	NM_000397.3	1994.95	1126.96	1891.98	1710.76	206.01	329.41	699.42	480.95	998.85	786.23	1007.37	867.7	282.3	323.83	195.01	118.51	1634.13	878.74	1112.81	1172.34	1426.01	855.79	1023.2	1094.31
Endogenous	DEFB1	NM_005218.3	20	20	20	20	38.12	22.18	20	20	20	20	20	20	20	20	20	20	20	20	20	20	20	20	20	20
Endogenous	DEFB103A	NM_001081551.2	20	20	20	20	25.14	20	20	20	20	20	20	20	20	20	20	20	20	20	20	20	20	20	20	20
Endogenous	DEFB103B	NM_018661.3	20	20	20	20	20	20	20	20	20	20	20	20	20	20	20	20	20	20	20	20	20	20	20	20
Endogenous	DEFB4A	NM_004942.2	20	20	20	20	47.85	20.17	20	20	20	20	20	20	27.42	20	20	20	20	20	20	20	20	20	20	20
Endogenous	DPP4	NM_001935.3	143.7	112.21	203.93	175.77	20	30.25	62.46	78.93	23.84	20	20	20	20	20	114.22	111.26	276.59	270.56	157.43	186.97	208.77	223.76	264.79	303.9
Endogenous	DUSP4	NM_057158.2	76.08	69.93	25.73	39.77	82.73	85.38	51.15	69.06	706.01	506.68	256.11	302.54	382.31	519.73	398.37	341.02	68.01	92.5	44.28	97.27	82.5	117.77	97.96	92.74
Endogenous	EBI3	NM_005755.2	20	20	20	34.99	20	53.11	39.84	54.26	564.13	607.15	495.15	672.31	248.42	919.53	1189.55	965.02	43.53	67.06	55.1	130.12	151.52	596.7	389.54	382.37
Endogenous	EDNRB	NM_003991.2	20	20	20	20	42.17	22.18	20	20	20	20	20	20	20	20	20	20	20	20	20	20	20	20	20	20
Endogenous	EGR1	NM_001964.2	126.8	61.8	32.27	20	41.36	20	20	20	23.84	20	20	20	24.2	20	20	20	21.76	20	20	20	20	20	20	20
Endogenous	EGR2	NM_000399.3	20	20	67.82	58.06	21.9	20	39.31	73.99	842.22	952.22	964.69	1159.74	430.71	879.55	334.3	382.14	57.13	20	112.17	218.55	20	20	61.22	131.26
Endogenous	ENTPD1	NM_001098175.1	79.84	260.19	40.69	31.02	39.74	128.4	53.84	73.99	237.23	323.23	147.98	149.17	121.79	301.85	83.58	61.67	342.79	582.75	189.9	181.92	158.26	294.42	147.7	111.29
Endogenous	EOMES	NM_005442.2	20	20	20	20	20	20	20	20	20	20	20	20	20	20	20	20	20	20	20	20	20	20	20	20
Endogenous	ETS1	NM_005238.3	929.85	466.72	739.48	595.7	360.11	218.49	265.98	291.04	192.96	183.45	250.42	199.59	283.1	191.9	128.15	151.16	183.18	87.87	95.44	104.85	134.69	215.91	103.31	116.99
Endogenous	FADD	NM_003824.2	20	20	20	20	25.14	20.84	20	20	20	20	20	20	20	20	20	20	20	20	20	20	20	20	20	20
Endogenous	FAS	NM_000043.3	20	39.03	20	20	20	47.06	22.61	20	34.05	20	20	20	20	20	20	29.02	22.67	20	20	20	20	20	20	37.1
Endogenous	FCAR	NM_133280.1	20	20	20	20	20	20	20	20	20	20	20	20	20	20	20	20	20	20	20	20	20	20	20	20
Endogenous	FCER1A	NM_002001.2	20.66	20	20	20	20	20	20	20	154.37	297.02	88.22	63.03	29.84	20	20	20	159.6	726.12	92.49	36.64	20	20	27.55	20
Endogenous	FCER1G	NM_004106.1	848.14	548.03	1442.95	952.81	50.29	223.87	326.29	187.45	514.18	1140.04	890.7	764.76	227.45	437.78	643.53	244.28	3366.19	6024.02	3094.41	3048.35	1001.74	1652.7	1055.34	1085.75
Endogenous	FCGR1A/B	NM_000566.3	20	20	20	20	21.9	20	20	20	20	20	20	20	20	20	20	20	20	20	20	20	20	20	20	20
Endogenous	FCGR2A	NM_021642.3	20	20	26.66	35.79	35.69	20	20	20	83.99	104.83	210.58	172.28	40.33	89.95	136.51	84.65	20	20	43.29	82.11	20	20	20.66	45.66
Endogenous	FCGR2A/C	NM_201563.4	20	20	29.47	29.43	67.32	22.18	20	20	76.05	139.77	267.49	205.9	80.66	83.96	156.01	58.05	110.63	1200.18	631.67	232.45	20	105.99	193.62	69.91
Endogenous	FCGR2B	NM_001002273.1	20	20	38.35	55.67	29.2	20	22.61	81.39	102.16	196.56	352.87	539.95	50.81	93.95	186.65	82.23	412.61	1845.36	1564.42	792.09	62.29	200.21	500.5	252.53
Endogenous	FCGR3A/B	NM_000570.4	20	20	20	20	42.99	20	20	20	20	20	20	20	31.46	20	20	20	20	20	20	20	20	20	20	20
Endogenous	FCGRT	NM_004107.4	645.26	313.86	562.21	345.97	130.58	75.29	65.69	115.92	330.3	305.76	486.61	394.98	238.74	299.85	122.58	84.65	421.68	515.68	236.14	443.42	77.45	20	59.69	89.88
Endogenous	FKBP5	NM_001145775.1	417.02	461.84	293.27	307	606.67	512.27	350.52	352.7	1190.68	856.12	850.86	945.44	740.43	763.61	573.88	651.81	709.15	712.24	553.94	607.65	569.06	781.2	485.2	539.31
Endogenous	FN1	NM_212482.1	20	20	20	20	21.09	20	20	20	20	20	20	20	20	20	20	20	20	20	20	20	20	20	20	20
Endogenous	FOXP3	NM_014009.3	20	20	20	20	20	20	20	20	20	20	20	20	20	20	20	20	20	20	20	20	20	20	20	20
Endogenous	FYN	NM_002037.3	116.47	105.7	54.26	48.52	61.64	74.62	35.54	86.33	166.85	135.41	153.67	84.04	83.08	179.91	20	35.07	185	293.69	225.32	120.01	131.32	176.65	110.2	85.6
Endogenous	GATA3	NM_001002295.1	20	20	20	20	23.52	20	20	20	20	20	20	20	20	20	20	20	20	20	20	20	20	20	20	20
Endogenous	GBP1	NM_002053.1	20	756.18	20	540.82	94.89	326.72	295.6	377.36	311.01	318.86	71.14	2714.46	151.63	305.84	1278.7	1485.03	58.04	148	172.19	595.01	471.41	380.79	618.36	667.72
Endogenous	GBP5	NM_052942.3	20	112.21	20	108.16	20	20	30.15	20	20	20	20	220.6	20	20	55.72	76.19	20	20	20	35.37	20	20	20	42.8
Endogenous	GFI1	NM_005263.2	92.99	92.69	67.82	106.57	138.69	104.2	82.92	93.72	26.11	20	20	20	84.69	39.98	20	29.02	41.71	53.19	35.42	39.16	37.04	20	22.96	32.82
Endogenous	GNLY	NM_006433.2	20	20	20	27.04	20	20	38.23	69.06	20	20	56.91	48.32	20	20	64.07	35.07	20	20	20	20	20	20	33.67	38.52
Endogenous	GP1BB	NM_000407.4	20	20	20	20	38.93	20	20	20	20	20	20	20	20	20	20	20	20	20	20	20	20	20	20	20
Endogenous	GPI	NM_000175.2	380.39	338.25	258.66	204.4	246.56	186.89	173.91	199.78	392.73	380.01	298.8	281.53	312.95	423.78	192.22	165.67	340.07	259	202.69	219.81	397.33	341.53	224.23	266.8
Endogenous	GPR183	NM_004951.3	847.2	2359.61	419.56	1627.25	291.17	1095.13	975.63	712.8	2541.4	2271.34	1417.15	1292.1	589.6	1431.27	2479.4	1972.37	962.16	934.24	537.22	787.04	1915.94	2151.26	1750.99	1956.06
Endogenous	GZMA	NM_006144.2	20	20	20	20	31.63	20	20	20	20	20	20	20	21.78	20	20	20	20	20	20	20	20	20	20	20
Endogenous	GZMB	NM_004131.3	13224.6	11895.6	10207.8	13264.5	2064.94	3263.86	5217.89	3161.97	116.91	20	449.62	853	102.43	161.92	454.09	215.26	8751.92	5115.21	6595.18	5758.13	7365.75	7144.68	10174.6	8216.61
Endogenous	GZMK	NM_002104.2	20	20	20	20	39.74	20	20	20	20	20	20	20	20	20	20	20	20	20	20	20	20	20	20	20
Endogenous	HAMP	NM_021175.2	20	20	20	20	20	20	20	20	20	20	20	20	20	20	20	20	20	20	20	20	20	20	20	20
Endogenous	HAVCR2	NM_032782.3	20	143.11	25.73	50.11	149.23	596.97	218.6	130.72	153.23	253.34	91.06	75.64	128.24	213.89	197.79	119.72	103.38	175.75	88.55	61.9	208.77	227.69	225.76	108.43
Endogenous	HFE	NM_139011.2	20	20	20	20	35.69	20	20	20	20	20	20	20	20	20	20	20	20	20	20	20	20	20	20	20
Endogenous	HLA-A	NM_002116.5	2854.36	6537.32	2784.88	5572.09	3073.07	7718.98	5906.53	4212.67	4032.87	5486.16	2879.84	3897.31	1669.59	3798.05	10020.7	8376.85	3446	3262.91	2832.69	2892.96	6507.12	5817.81	5334.1	6752.77
Endogenous	HLA-B	NM_005514.6	4761.97	12107	6115.13	11044	1313.9	8771.08	8439.29	7564.56	7541.35	9661.93	7245.12	9351.44	1400.2	6592.62	20715.5	14258.9	4596.78	4918.65	4697.21	4971.09	7973.53	7772.78	8992.21	10994.5
Endogenous	HLA-C	NM_002117.4	826.53	3045.87	1088.41	2873.53	591.26	3323.02	2025.56	2604.56	2413.14	3607.93	1272.02	3155.67	491.2	2444.75	4588.28	5085.12	1778.32	1923.99	1239.73	1853.26	3377.3	2885.35	2072.42	4265.96
Endogenous	HLA-DMA	NM_006120.3	1215.38	1297.71	751.65	781.81	197.9	366.39	232.6	197.31	1836.53	1952.48	1624.89	1804.74	495.23	1197.39	654.67	659.07	2116.57	2895.23	1784.82	1617.03	552.22	604.55	516.57	522.19
Endogenous	HLA-DMB	NM_002118.3	1096.1	899.29	753.98	620.36	184.11	286.39	239.6	170.18	1146.41	1100.73	924.85	1174.45	400.86	833.57	289.73	333.77	1734.79	2437.36	1271.22	1120.55	442.79	447.52	371.93	339.56
Endogenous	HLA-DOB	NM_002120.3	47.9	125.22	66.89	86.69	37.31	50.42	137.84	71.53	540.29	598.41	213.43	899.22	112.11	315.84	729.89	974.7	71.64	141.06	90.52	151.6	90.91	239.46	228.82	221.15
Endogenous	HLA-DPA1	NM_033554.2	6933.5	10568.7	3968.24	4888.9	1502.07	3150.92	2245.24	1640.18	16418.7	14728.8	10583.1	13061.8	3795.69	6918.45	7181.89	7986.24	11548.6	15045	12041.1	9304.21	4932.95	3807.88	4625.44	4626.93
Endogenous	HLA-DPB1	NM_002121.4	3861.23	7096.73	3037.92	3401.63	738.87	1458.15	1312.14	1065.5	7626.48	9233.87	6761.35	9229.59	1614.74	3882.01	4878	5482.98	5266.93	8743.5	7888.05	6099.22	1830.07	1644.85	2620.37	2792.14
Endogenous	HLA-DQA1	NM_002122.3	10987.3	18902.9	20	5238.84	1465.57	3949.58	20	1171.56	14298.4	16947.7	20	7815.63	2408.4	7004.4	20	4838.43	13866.5	21328	20	6641.17	4806.68	5181.86	20	3031.83
Endogenous	HLA-DQB1	NM_002123.3	3178.4	4328.94	20	1649.52	405.53	769.07	20	283.64	3399.51	3188.61	20	2224.93	550.08	1299.33	20	1319.35	2978.07	3084.85	20	1569.02	1191.99	832.24	20	720.5
Endogenous	HLA-DRA	NM_019111.3	16831.3	27785.2	9317.7	15215.5	1902.73	6358.31	4840.45	5100.59	33637.5	37477.1	27993	37935.2	4807.93	14230.7	17049.3	22339.5	20582.6	27971.8	23847.2	21971.3	7917.98	7584.35	9365.68	11312.6
Endogenous	HLA-DRB1	NM_002124.2	4437.93	4085.01	32.74	879.64	769.69	933.11	25.84	335.44	8830.78	5857.43	20	2216.53	1759.12	2182.88	20	1543.07	7322.74	4946.4	63.95	1537.44	2846.97	1252.28	39.03	837.5
Endogenous	HLA-DRB3	NM_022555.3	4133.61	8062.69	3131.94	3912.23	540.16	1525.38	1465.6	1329.41	7313.2	10116.2	8855.78	8889.23	1146.13	4073.91	6928.38	5693.4	7102.38	8796.69	9265.53	7118.7	2624.73	2535.97	3489.74	3629.63
Endogenous	HRAS	NM_005343.2	25.36	20	22.45	25.45	40.55	26.22	25.31	20	37.46	20	20	20	41.94	20	20	20	41.71	20	29.52	26.53	45.46	20	29.08	20
Endogenous	ICAM1	NM_000201.2	371.94	526.89	247.43	807.26	114.36	432.94	375.28	355.17	639.04	764.39	742.72	1111.42	273.43	435.78	1086.48	1017.02	545.01	793.18	511.64	653.13	727.32	1216.95	936.72	1184.2
Endogenous	ICAM2	NM_000873.3	73.26	174	43.97	66.81	90.84	127.06	75.38	66.59	20	20	20	20	32.26	20	58.5	20	43.53	57.81	52.15	31.58	67.34	20	86.48	67.06
Endogenous	ICAM3	NM_002162.3	216.97	377.28	171.19	163.04	294.41	465.21	223.45	197.31	68.1	20	20	65.13	198.41	61.97	103.08	58.05	110.63	196.56	94.46	102.33	180.15	208.06	120.92	114.14
Endogenous	ICAM4	NM_001039132.1	20	20	20	20	21.09	23.53	20	20	39.73	20	20	20	20.97	20	20	20	20	20	26.57	20	20	20	20	20
Endogenous	ICAM5	NM_003259.3	20	20	20	20	20	20	20	20	20	20	20	20	20	43.98	20	20	20	20	20	20	20	20	20	20
Endogenous	ICOS	NM_012092.2	20	20	20	20	34.06	20	20	20	20	20	20	20	20	20	20	20	20	20	20	20	20	20	20	20
Endogenous	ICOSLG	NM_015259.4	1040.68	1273.31	483.64	560.71	228.72	461.85	327.9	246.64	997.72	838.65	774.03	619.79	417.8	467.76	724.32	442.61	1365.7	2233.86	1190.54	1142.02	1229.03	1943.2	1170.9	1276.93
Endogenous	IDO1	NM_002164.3	20	20	75.77	396.87	34.88	31.6	370.98	150.45	3343.89	5429.37	532.14	4017.07	617.02	2974.47	4476.84	4784.01	20	20	20	299.4	52.19	78.51	283.16	278.21
Endogenous	IFI16	NM_005531.1	547.58	2006.73	654.83	1493.63	548.27	1409.75	1206.61	929.85	175.93	218.4	128.06	203.79	144.38	123.94	532.1	443.81	547.73	543.43	533.28	428.26	942.82	679.14	813.51	810.39
Endogenous	IFI35	NM_005533.3	81.71	983.85	83.26	629.9	420.12	1277.98	818.95	589.48	57.89	109.2	20	81.94	62.91	75.96	749.39	738.88	101.57	122.56	156.44	161.7	739.1	659.51	636.73	793.27
Endogenous	IFIH1	NM_022168.2	92.05	749.68	88.4	604.45	152.48	777.81	486.74	399.56	93.08	113.57	20	115.55	54.85	111.94	905.4	731.63	82.52	134.12	105.28	164.23	501.71	447.52	479.07	603.51
Endogenous	IFIT2	NM_001547.4	127.74	4242.75	217.03	5930.78	1176.02	7070.25	3694.68	4335.99	20	20	20	20	28.23	43.98	1774.58	1996.56	25.39	20	63.95	210.97	1845.23	710.54	870.91	1680.7
Endogenous	IFITM1	NM_003641.3	72.32	5400.61	256.79	3573.42	2033.31	8196.97	6393.27	4432.18	35.19	100.46	56.91	96.64	95.98	20	6265.35	5140.75	70.73	254.37	734.98	531.85	4173.65	4239.7	6180.52	6701.41
Endogenous	IFNA1/13	NM_024013.1	20	20	20	69.19	339.02	3458.82	6509.57	3317.36	20	20	20	20	30.65	20	20	193.49	20	20	20	20	144.79	20	208.16	154.09
Endogenous	IFNA2	NM_000605.3	20	20	20	134.41	303.33	1867.56	3322.63	1504.53	20	20	20	20	21.78	20	20	45.95	20	20	20	20	82.5	20	102.55	81.32
Endogenous	IFNAR1	NM_000629.2	73.26	61.8	63.61	34.99	50.29	48.4	28.54	20	93.08	100.46	76.83	58.83	48.39	77.96	20	29.02	39.9	74	35.42	31.58	20	20	26.02	28.53
Endogenous	IFNAR2	NM_000874.3	767.36	613.08	781.11	461.29	172.75	240.67	324.13	236.78	527.8	454.27	270.34	352.96	255.68	419.78	264.65	223.72	319.21	275.19	135.78	219.81	158.26	157.03	130.87	159.8
Endogenous	IFNB1	NM_002176.2	20	20	20	151.11	446.08	2754.28	4436.63	1983.01	20	20	20	20	20	20	20	141.49	20	20	20	20	292.95	20	198.98	295.34
Endogenous	IFNG	NM_000619.2	20	20	20	108.16	66.51	20	20	20	20	20	20	44.12	44.36	20	20	20	20	20	20	20	20	20	20	20
Endogenous	IFNGR1	NM_000416.1	614.27	387.04	451.83	210.76	102.19	223.87	219.68	162.78	422.24	327.6	364.25	239.51	166.15	297.85	298.08	188.65	989.36	1059.12	631.67	572.28	429.32	498.56	414.79	398.06
Endogenous	IGF2R	NM_000876.1	502.5	572.42	249.3	447.77	101.38	214.45	215.91	160.32	131.67	157.25	20	100.85	39.52	77.96	86.36	73.77	247.57	272.87	155.46	175.6	276.11	192.36	166.83	189.76
Endogenous	IKBKAP	NM_003640.3	73.26	55.29	47.71	39.77	46.23	51.09	49.54	49.33	44.27	20	20	20	42.75	20	20	20	69.83	50.87	39.36	30.32	63.98	20	45.15	45.66
Endogenous	IKBKB	NM_001556.1	93.92	121.96	92.14	139.18	42.99	96.81	88.3	103.59	94.21		73.99	86.14	44.36	113.94	89.15	96.74	100.66	159.56	103.31	85.9	55.56	133.47	71.17	75.62
Endogenous	IKBKE	NM_014002.2	40.39	58.54	29	34.99	67.32	55.13	43.07	20	87.4	20	91.06	77.74	76.62	103.95	20	30.23	20	20	20	34.11	20	20	20	20
Endogenous	IKBKG	NM_003639.2	212.27	253.69	119.74	141.57	84.35	218.49	144.3	98.66	267.87	253.34	176.43	210.1	92.75	217.89	189.44	247.91	226.71	238.19	167.27	145.28	195.3	286.57	193.62	215.44
Endogenous	IKZF1	NM_006060.3	207.57	200.02	103.84	85.9	64.07	136.47	71.07	20	99.89	20	20	71.43	50.01	55.97	64.07	27.81	126.05	187.31	108.23	54.32	92.6	94.22	88.77	59.92
Endogenous	IKZF2	NM_016260.2	141.83	385.41	44.9	213.15	283.87	474.62	206.76	254.04	28.38	20	20	20	117.76	20	20	39.91	73.45	150.31	47.23	55.59	107.75	157.03	59.69	45.66
Endogenous	IKZF3	NM_183232.2	20	20	20	20	69.75	20	20	20	20	20	20	20	41.94	20	20	20	20	20	20	20	20	20	20	20
Endogenous	IL10	NM_000572.2	20	20	20	23.86	20	20	20	20	20	20	20	20	20	20	20	20	20	20	20	20	20	20	20	20
Endogenous	IL10RA	NM_001558.2	2086.06	2492.96	909.27	1323.43	325.23	662.86	663.34	434.09	1068.09	952.22	557.75	703.83	342.79	599.69	551.6	517.58	1770.15	1880.05	717.27	1043.49	952.92	1220.88	732.39	864.61
Endogenous	IL11RA	NM_147162.1	20	20	20	20	22.71	20	20	20	20	20	20	20	20	20	20	20	20	20	20	20	20	20	20	20
Endogenous	IL12A	NM_000882.2	20	20	20	20	20	51.76	25.84	20	20	20	20	20	20	20	20	20	20	20	20	20	20	20	20	20
Endogenous	IL12B	NM_002187.2	20	20	20	20	26.76	20	20	20	20	20	20	20	20	20	20	20	20	20	20	20	20	20	20	20
Endogenous	IL12RB1	NM_005535.1	20	42.28	24.32	34.2	41.36	51.09	63.53	71.53	20	20	20	20	20	20	55.72	20	24.48	20	20	20	52.19	113.84	35.2	45.66
Endogenous	IL13	NM_002188.2	20	20	20	20	28.39	20	20	20	20	20	20	20	20	20	20	20	20	20	20	20	20	20	20	20
Endogenous	IL13RA1	NM_001560.2	301.5	250.43	178.67	142.36	30.82	45.71	93.69	66.59	1804.75	1598.67	1152.5	1582.03	436.35	1175.4	688.1	1145.21	474.28	367.68	225.32	411.84	228.97	349.38	272.44	602.09
Endogenous	IL15	NM_172174.1	20	47.16	20	33.4	25.14	33.61	33.38	20	450.62	362.54	165.05	386.58	123.4	299.85	175.51	211.63	20	20	20	60.64	65.66	20	68.11	101.3
Endogenous	IL16	NM_004513.4	934.55	146.36	428.91	110.55	154.1	46.39	90.99	78.93	118.05	20	170.74	153.37	64.53	49.97	20	31.44	319.21	201.19	95.44	178.13	60.61	20	35.2	42.8
Endogenous	IL17A	NM_002190.2	20	20	20	20	20	20	20	20	20	20	20	20	20	20	20	20	20	20	20	20	20	20	20	20
Endogenous	IL17B	NM_014443.2	20	20	20	20	20	20	20	20	20	20	20	20	20	20	20	20	20	20	20	20	20	20	20	20
Endogenous	IL17F	NM_052872.3	20	20	20	20	31.63	20	20	20	20	20	20	20	20	20	20	20	20	20	20	20	20	20	20	20
Endogenous	IL18	NM_001562.2	20.66	20	23.85	23.06	75.43	91.43	50.07	49.33	20	20	20	20	28.23	20	20	25.4	53.5	71.69	24.6	26.53	35.36	20	21.43	20
Endogenous	IL18R1	NM_003855.2	747.64	497.62	312.91	757.95	112.74	162.69	183.06	145.52	47.67	100.46	76.83	111.35	34.68	20	20	30.23	308.33	291.37	100.36	190.76	158.26	153.1	97.19	79.9
Endogenous	IL18RAP	NM_003853.2	63.87	108.96	21.52	196.45	27.58	74.62	54.38	78.93	20	20	20	20	20	20	20	20	34.46	20	20	29.06	20	20	20	20
Endogenous	IL19	NM_013371.3	20	20	20	20	20	20	20	20	20	20	65.45	20	20	20	20	20	20	20	20	20	20	20	20	20
Endogenous	IL1A	NM_000575.3	20	20	20	20	26.76	20	20	20	28.38	20	167.9	79.84	32.26	20	20	20	25.39	20	55.1	45.48	20	94.22	84.18	67.06
Endogenous	IL1B	NM_000576.2	20	32.52	160.43	122.48	36.5	20	65.69	372.43	687.85	633.35	5443.8	3157.77	302.46	351.82	994.54	796.93	813.44	1029.06	1291.88	1387.1	804.76	781.2	804.32	967.33
Endogenous	IL1R1	NM_000877.2	20	20	20	20	20	20	20	20	199.77	270.81	91.06	77.74	68.56	101.95	20	26.6	29.02	20	20.66	41.69	20	20	20	20
Endogenous	IL1R2	NM_173343.1	20	20	20	23.86	26.76	20	20	20	26.11	20	71.14	98.75	20	20	20	44.74	20	53.19	32.47	37.9	20	20	20	44.23
Endogenous	IL1RAP	NM_002182.2	20	43.91	27.13	37.38	37.31	23.53	28.54	20	363.22	489.21	449.62	403.39	209.71	189.9	108.65	107.63	38.99	64.75	44.28	112.43	37.04	20	35.2	71.34
Endogenous	IL1RL1	NM_016232.4	20	20	20	20	20	20	20	20	20	20	20	20	20	20	20	20	20	20	20	20	20	20	20	20
Endogenous	IL1RL2	NM_003854.2	20	20	20	20	20	20	20	20	22.7	20	20	20	20	20	20	20	20	20	20	20	20	20	20	20
Endogenous	IL1RN	NM_000577.3	20	20	20	59.65	20	20	37.69	20	43.13	100.46	102.44	20	70.17	263.86	108.65	36.28	20	20	30.5	42.95	20	20	29.85	42.8
Endogenous	IL2	NM_000586.2	20	20	20	20	22.71	20	20	20	20	20	20	20	20	20	20	20	20	20	20	20	20	20	20	20
Endogenous	IL20	NM_018724.3	20	20	20	20	20	20	20	20	20	20	20	20	20	20	20	20	20	20	20	20	20	20	20	20
Endogenous	IL21	NM_021803.2	20	20	20	20	38.12	20	20	20	20	20	20	20	20	20	20	20	20	20	20	20	20	20	20	20
Endogenous	IL21R	NM_021798.2	100.5	160.99	78.11	177.36	38.12	83.36	96.38	59.19	20	20	20	20	20	20	20	20	105.19	154.94	95.44	165.49	141.42	157.03	84.95	152.66
Endogenous	IL22	NM_020525.4	20	20	20	20	39.74	20	20	20	20	20	20	20	20	20	20	20	20	20	20	20	20	20	20	20
Endogenous	IL22RA2	NM_181310.1	20	20	20	20	20	20	20	20	20	20	20	20	20	20	20	20	20	20	20	20	20	20	20	20
Endogenous	IL23A	NM_016584.2	20	20	20	20	35.69	20	20	20	20	20	20	20	23.39	20	20	20	20	20	20	20	20	20	20	20
Endogenous	IL23R	NM_144701.2	20	20	20	20	21.9	20	20	20	20	20	20	20	20	20	20	20	20	20	20	20	20	20	20	20
Endogenous	IL26	NM_018402.1	20	20	20	20	55.15	20	20	20	20	20	20	20	29.04	20	20	20	20	20	20	20	20	20	20	20
Endogenous	IL27	NM_145659.3	20	20	20	20	35.69	22.86	20	20	20	20	20	20	20	20	20	20	20	20	20	20	20	20	20	20
Endogenous	IL28A	NM_172138.1	20	20	20	20	79.48	57.82	58.69	20	20	20	20	20	34.68	20	20	20	20	20	20	20	20	20	22.19	20
Endogenous	IL28A/B	NM_172139.2	20	20	20	20	26.76	20	30.15	20	20	20	20	20	20	20	20	20	20	20	20	20	20	20	20	20
Endogenous	IL29	NM_172140.1	20	20	20	20	20	203.03	499.12	350.23	20	20	20	20	20	20	20	20	20	20	20	20	20	20	50.51	20
Endogenous	IL2RA	NM_000417.1	22.54	58.54	20	85.9	95.7	645.38	237.98	303.37	57.89	20	20	159.67	20	20	94.72	147.54	200.41	277.5	101.34	193.29	345.14	506.41	325.25	652.02
Endogenous	IL2RB	NM_000878.2	20	20	20	26.25	20	20	20	49.33	20	20	20	20	20	20	20	27.81	20	20	20	20	20	20	20	20
Endogenous	IL2RG	NM_000206.1	2704.08	3361.35	1420.04	1664.63	525.56	1555.63	1278.76	1070.43	1984.09	1908.8	1357.39	1628.26	623.47	1527.22	1470.92	1385.86	2151.03	1822.24	1334.19	1493.22	1705.49	1719.43	1557.37	2057.36
Endogenous	IL3	NM_000588.3	20	20	20	20	20	20	20	20	20	20	20	20	20	20	20	20	20	20	20	20	20	20	20	20
Endogenous	IL32	NM_001012633.1	7621.97	9615.71	3341.95	7111.85	2970.07	2774.45	4486.7	16382.1	16193.9	21468.5	13924	19480.2	5754.84	11122.3	11023.6	11204.2	4412.69	13972	6558.78	8743.31	9697.54	21763.8	6003.74	13017.6
Endogenous	IL4	NM_000589.2	20	20	20	20	20	20	20	20	20	20	20	20	20	20	20	20	20	20	20	20	20	20	20	20
Endogenous	IL4R	NM_000418.2	402.94	182.13	304.03	300.64	77.86	157.31	203.53	175.12	282.63	336.33	199.2	193.29	127.44	227.88	376.09	278.14	342.79	471.75	306.98	327.2	355.24	396.49	286.22	423.74
Endogenous	IL5	NM_000879.2	20	20	20	20	27.58	20	20	20	20	20	20	20	20	20	20	20	20	20	20	20	20	20	20	20
Endogenous	IL6	NM_000600.1	20	20	20	20	20	71.26	20	20	20	20	20	20	20	20	20	27.81	20	20	20	20	20	20	20	20
Endogenous	IL6R	NM_000565.2	183.15	131.72	228.72	125.66	25.95	24.87	86.15	106.06	682.17	663.93	737.03	796.27	216.97	583.7	785.61	694.14	310.14	309.87	283.37	322.14	223.92	274.8	290.05	413.76
Endogenous	IL6ST	NM_002184.2	463.99	1084.67	215.16	648.19	209.25	356.97	185.22	157.85	833.14	589.67	210.58	289.93	279.88	415.79	270.23	308.37	503.3	557.31	151.52	303.19	481.51	612.4	266.32	319.59
Endogenous	IL7	NM_000880.2	20	20	20	20	26.76	20	20	20	20	20	20	20	20	20	20	20	20	20	20	20	20	20	20	20
Endogenous	IL7R	NM_002185.2	208.51	229.29	98.69	108.96	86.78	178.15	160.45	197.31	3481.23	2930.9	1758.64	1502.2	1292.12	2572.68	2000.23	1913.12	3357.13	3614.41	1459.15	2089.5	4038.96	4408.5	2132.88	2897.71
Endogenous	IL8	NM_000584.2	53.54	20	582.79	879.64	185.73	301.18	2462.76	7764.34	9750.18	11697.4	23616.4	17129.3	2687.47	8319.73	22712.9	16728.3	667.44	198.87	2371.23	3501.87	3845.34	4326.06	5509.36	13278.7
Endogenous	IL9	NM_000590.1	20	20	20	20	20	20	20	20	20	20	20	20	20	20	20	20	20	20	20	20	20	20	20	20
Endogenous	ILF3	NM_001137673.1	1001.23	1065.16	703.47	605.25	543.4	671.6	523.35	446.42	692.39	607.15	589.06	546.25	501.68	511.74	409.52	371.26	926.79	1153.93	612.98	641.76	671.76	832.24	527.29	609.22
Endogenous	IRAK1	NM_001569.3	195.36	213.03	149.21	115.32	145.18	195.63	156.68	150.45	190.69	196.56	99.6	92.44	158.09	181.91	108.65	106.42	208.57	256.69	123.97	113.7	240.75	251.24	171.43	158.37
Endogenous	IRAK2	NM_001570.3	20	20	20	22.27	20	20	20	20	63.56	96.1	68.3	20	20	51.97	91.93	108.84	20	20	20	27.79	20	20	40.56	52.79
Endogenous	IRAK3	NM_007199.1	20	20	20	20	30.82	20	20	20	26.11	20	20	20	22.58	20	20	20	20	20	20	20	20	20	20	20
Endogenous	IRAK4	NM_016123.1	223.54	354.51	199.25	254.51	188.16	272.94	214.29	162.78	128.26	122.3	88.22	113.45	111.31	83.96	91.93	130.6	194.97	212.75	139.72	149.07	171.73	200.21	140.81	204.02
Endogenous	IRF1	NM_002198.1	98.62	435.82	90.74	471.63	114.36	244.03	180.91	165.25	360.95	275.18	102.44	703.83	146.79	217.89	387.23	320.47	83.43	87.87	77.73	174.34	234.02	263.02	189.03	283.92
Endogenous	IRF3	NM_001571.5	50.72	56.92	43.97	31.81	31.63	49.75	31.23	20	36.32	20	20	20	20.97	20	20	25.4	47.16	64.75	29.52	29.06	40.41	20	22.96	20
Endogenous	IRF4	NM_002460.1	775.82	1720.52	343.32	1468.98	764.82	2835.63	1144.69	1324.48	4240.59	4651.88	1727.33	1943.4	1526.83	3276.32	3044.92	2626.61	1686.72	1738.99	934.72	1125.6	2314.95	4549.83	2051.76	2592.39
Endogenous	IRF5	NM_002200.3	135.25	243.93	54.26	51.7	36.5	246.05	103.92	93.72	399.54	393.12	136.59	134.46	116.95	363.81	234.01	183.81	257.54	381.56	78.71	97.27	205.4	317.98	121.68	121.27
Endogenous	IRF7	NM_001572.3	3157.74	13892.6	2555.22	5470.29	1760.79	3435.29	2377.69	1598.25	188.42	270.81	187.82	283.63	149.21	161.92	1228.55	1015.82	1348.47	1301.93	844.2	655.65	1796.4	1664.47	1119.63	1154.23
Endogenous	IRF8	NM_002163.2	5353.69	8518.03	3541.2	5631.74	924.6	2604.37	2317.92	1588.38	156.64	109.2	133.75	405.49	75.01	43.98	462.45	350.7	2383.18	1586.36	707.43	744.08	707.11	321.9	386.47	249.68
Endogenous	IRGM	NM_001145805.1	20	20	20	20	42.17	27.56	21.54	20	20	20	20	20	20	20	20	20	20	20	20	20	20	20	20	20
Endogenous	ITGA2B	NM_000419.3	20	20	20	20	28.39	20	20	20	20	20	20	20	20	20	20	20	20	20	20	20	20	20	20	20
Endogenous	ITGA4	NM_000885.4	424.54	878.15	293.74	298.25	68.13	201.01	170.14	145.52	197.5	288.29	93.91	113.45	58.88	119.94	94.72	68.93	450.7	656.75	184.98	232.45	217.18	105.99	105.61	134.11
Endogenous	ITGA5	NM_002205.2	82.65	81.31	70.63	69.19	23.52	39.66	41.46	56.73	329.17	366.91	358.56	266.82	88.72	225.88	208.94	149.95	185.9	300.62	213.51	199.6	134.69	172.73	130.1	172.64
Endogenous	ITGA6	NM_000210.1	20	20	20	20	68.94	20	20	20	20	20	20	20	45.97	20	20	20	20	20	20	20	20	20	20	20
Endogenous	ITGAE	NM_002208.4	320.28	785.45	232	306.2	244.94	352.94	277.83	226.91	457.43	340.7	276.03	281.53	304.07	517.73	314.8	209.21	260.26	282.12	177.1	195.81	193.61	317.98	277.04	231.13
Endogenous	ITGAL	NM_002209.2	933.61	850.5	732.47	444.59	165.45	660.84	479.74	340.37	395	336.33	278.88	426.5	170.99	229.88	270.23	262.42	1061.91	989.74	685.79	692.29	868.74	867.57	753.05	776.15
Endogenous	ITGAM	NM_000632.3	33.81	20	87.47	67.6	34.06	23.53	54.38	73.99	607.26	655.19	813.87	804.67	294.4	453.77	156.01	194.7	108.82	120.25	111.18	181.92	62.29	94.22	122.45	215.44
Endogenous	ITGAX	NM_000887.3	36.63	37.4	245.09	248.94	20	38.99	163.14	463.69	3844.45	4105.88	4814.9	4084.3	1120.32	2574.68	1582.36	1298.79	651.11	686.81	670.05	1197.61	542.12	989.26	1142.58	1686.41
Endogenous	ITGB1	NM_033666.2	410.45	434.2	313.38	310.18	238.45	311.93	253.06	251.58	674.23	642.09	418.32	455.91	399.25	569.71	300.87	279.35	380.87	328.37	237.12	334.77	289.58	317.98	253.31	285.35
Endogenous	ITGB2	NM_000211.2	443.32	349.63	253.04	190.88	64.88	80	60.3	138.12	2160.02	2638.25	1340.32	1363.53	837.21	1613.17	211.72	263.63	1007.5	1183.99	305.01	589.96	232.34	231.61	113.26	228.28
Endogenous	ITLN1	NM_017625.2	20	20	20	20	30.82	20	20	20	20	20	20	20	20	20	20	20	20	20	20	20	20	20	20	20
Endogenous	ITLN2	NM_080878.2	20	20	20	20	23.52	20	20	20	20	20	20	20	20	20	20	20	20	20	20	20	20	20	20	20
Endogenous	JAK1	NM_002227.1	449.9	448.83	130.97	151.11	163.02	360.34	131.91	133.19	925.08	821.18	264.65	243.71	323.43	659.66	222.87	230.98	408.99	409.31	126.93	123.8	321.57	404.34	141.58	135.54
Endogenous	JAK2	NM_004972.2	730.73	1658.72	353.14	773.06	215.74	475.97	372.59	340.37	869.46	738.19	557.75	966.45	291.17	587.7	621.24	630.05	1002.06	1681.18	558.86	640.49	707.11	946.08	566.32	623.49
Endogenous	JAK3	NM_000215.2	296.8	552.91	161.37	237.01	84.35	195.63	186.83	192.38	102.16	20	122.36	149.17	34.68	87.95	80.79	74.98	88.87	122.56	47.23	64.43	79.13	117.77	55.1	94.17
Endogenous	KCNJ2	NM_000891.2	20	20	20	20	38.12	20	20	20	20	20	20	20	20	20	20	20	20	20	20	20	20	20	20	20
Endogenous	KIR3DL1	NM_013289.2	20	20	20	20	44.61	20	20	20	20	20	20	20	20	20	20	20	20	20	20	20	20	20	20	20
Endogenous	KIR3DL2	NM_006737.2	20	20	20	20	21.09	20	20	20	20	20	20	20	20	20	20	20	20	20	20	20	20	20	20	20
Endogenous	KIR3DL3	NM_153443.3	20	20	20	20	20	20	20	20	20	20	20	20	20	20	20	20	20	20	20	20	20	20	20	20
Endogenous	KIR_Activating_Subgroup_1	NM_001083539.1	20	20	20	20	20	20	20	20	20	20	20	20	20	20	20	20	20	20	20	20	20	20	20	20
Endogenous	KIR_Activating_Subgroup_2	NM_014512.1	20	20	20	20	28.39	20	20	20	20	20	20	20	20.16	20	20	20	20	20	20	20	20	20	20	20
Endogenous	KIR_Inhibiting_Subgroup_1	NM_014218.2	20	20	20	20	20	20	20	20	20	20	20	20	20	20	20	20	20	20	20	20	20	20	20	20
Endogenous	KIR_Inhibiting_Subgroup_2	NM_014511.3	20	20	20	20	20	20	20	20	20	20	20	20	20	20	20	20	20	20	20	20	20	20	20	20
Endogenous	KIT	NM_000222.2	29.12	20	20	20	20	20	20	20	20	20	20	20	20	20	20	20	20	20	20	20	20	20	20	20
Endogenous	KLRAP1	NR_028045.1	20	20	20	22.27	20	20	20	20	20	20	20	20	20	20	20	20	20	20	20	20	20	20	20	32.82
Endogenous	KLRB1	NM_002258.2	20	20	20	20	20	20	20	20	20	20	20	20	20	20	20	20	20	20	20	20	20	20	20	20
Endogenous	KLRC1	NM_002259.3	20	20	20	20	43.8	20	20	20	20	20	20	20	26.62	20	20	20	20	20	20	20	20	20	20	20
Endogenous	KLRC2	NM_002260.3	20	20	20	20	48.66	24.2	20	20	20	20	20	20	26.62	20	20	20	20	20	20	20	20	20	20	20
Endogenous	KLRC3	NM_007333.2	20	20	20	20	20	20	20	20	20	20	20	20	20	20	20	20	20	20	20	20	20	20	20	20
Endogenous	KLRC4	NM_013431.2	20	20	20	20	20	20	20	20	20	20	20	20	20	20	20	20	20	20	20	20	20	20	20	20
Endogenous	KLRD1	NM_002262.3	20	20	20	20	20	20	20	20	20	20	20	20	20	20	20	20	20	20	20	20	20	20	20	20
Endogenous	KLRF1	NM_016523.1	20	20	20	20	34.88	22.86	20	20	20	20	20	20	24.2	20	20	20	62.57	46.25	20	25.27	20	20	20	20
Endogenous	KLRF2	NM_001190765.1	34.75	69.93	32.27	80.33	20	20	35.54	20	20	20	20	20	20	20	20	20	20	20	20	20	20	20	20	20
Endogenous	KLRG1	NM_005810.3	20	20	20	20	20	20	20	20	20	20	20	20	20	20	20	20	20	20	20	20	20	20	20	20
Endogenous	KLRG2	NM_198508.2	20	20	20	20	20	20	20	20	20	20	20	20	20	20	20	20	20	20	20	20	20	20	20	20
Endogenous	KLRK1	NM_007360.1	20	20	20	20	24.33	20	20	20	20	20	20	20	20	20	20	20	20	20	20	20	20	20	20	20
Endogenous	LAG3	NM_002286.5	20	97.57	20	152.7	38.93	274.29	110.92	115.92	20	20	20	20	20	20	303.66	291.44	20	20	20	51.8	82.5	129.55	79.59	91.31
Endogenous	LAIR1	NM_002287.3	536.31	138.23	630.04	121.69	134.63	109.58	204.6	135.65	20	20	20	56.73	47.59	20	58.5	43.53	80.71	57.81	44.28	84.64	134.69	78.51	120.92	159.8
Endogenous	LAMP3	NM_014398.3	61.05	2140.08	144.06	873.27	147.61	1189.24	941.71	591.94	10172.4	9225.13	4430.74	6187.37	2359.2	7630.08	6516.08	7419.08	696.45	948.12	511.64	1071.28	1769.46	4180.82	2458.13	3185.92
Endogenous	LCK	NM_005356.2	195.36	20	93.08	31.02	188.97	59.83	39.31	61.66	20	20	20	20	158.09	53.97	55.72	36.28	20	20	20	20	47.14	20	20	20
Endogenous	LCP2	NM_005565.3	241.39	404.92	168.85	209.97	145.18	365.71	192.76	251.58	323.49	463	443.93	651.3	189.54	183.91	342.66	192.28	519.62	709.93	745.81	540.69	678.49	435.75	388.77	360.97
Endogenous	LEF1	NM_016269.3	20	20	20	20	308.2	95.46	37.69	88.79	20	20	20	20	230.68	75.96	20	32.65	20	20	20	20	79.13	98.14	20	20
Endogenous	LGALS3	NM_001177388.1	72.32	61.8	255.38	117.71	88.4	336.13	258.44	342.83	4862.6	5079.94	2054.59	1899.28	1870.42	5992.92	1384.56	1145.21	469.74	296	337.48	272.87	513.5	514.26	577.8	443.72
Endogenous	LIF	NM_002309.3	20	35.78	20	54.88	54.34	38.99	36.07	49.33	20	20	20	20	21.78	20	20	20	20	20	26.57	20	159.94	105.99	124.74	179.77
Endogenous	LILRA1	NM_006863.1	20	35.78	20	20	20	20	20	20	20	20	20	20	20	20	20	20	20	20	20	20	20	20	44.39	31.39
Endogenous	LILRA2	NM_006866.2	20	20	20	20	34.06	20	20	20	68.1	20	79.68	96.64	59.69	71.96	20	38.7	56.22	20	49.2	59.38	50.51	98.14	87.24	65.63
Endogenous	LILRA3	NM_006865.3	20	20	20	20	27.58	20	20	20	20	20	20	20	20	20	64.07	41.12	20	20	20	20	20	20	20	20
Endogenous	LILRA4	NM_012276.3	296.8	193.52	172.59	132.82	99.76	162.69	140.53	103.59	20	20	20	20	20	20	20	20	119.7	178.06	64.94	36.64	141.42	109.92	75	31.39
Endogenous	LILRA5	NM_181879.2	41.33	117.09	52.39	148.73	38.12	189.58	170.14	145.52	20	20	20	20	20	20	20	39.91	20	48.56	39.36	31.58	45.46	20	79.59	68.48
Endogenous	LILRA6	NM_024318.2	20	20	20	20	20	20	20	20	20	20	20	20	20	20	20	20	20	20	20	20	20	20	20	20
Endogenous	LILRB1	NM_001081637.1	203.82	931.81	130.03	362.67	116.79	508.91	291.83	118.39	24.97	20	20	50.42	28.23	41.98	66.86	27.81	97.94	189.62	60.02	72.01	316.52	298.35	287.75	181.2
Endogenous	LILRB2	NM_005874.1	20	20	20	33.4	65.7	50.42	36.07	20	38.59	20	20	56.73	45.97	51.97	91.93	42.33	20	20	20.66	20	20	20	42.09	54.22
Endogenous	LILRB3	NM_006864.2	20	20	20	20	20	20	20	20	38.59	20	73.99	94.54	21.78	20	20	27.81	20	20	20	20	20	20	20	20
Endogenous	LILRB4	NM_001081438.1	1077.31	2052.26	896.18	1721.1	318.74	848.4	885.71	633.87	320.09	384.38	250.42	235.31	249.23	261.87	451.31	229.77	450.7	573.5	461.46	491.42	754.25	844.01	1023.2	1030.11
Endogenous	LILRB5	NM_001081442.1	20	20	20	20	21.9	20.17	20	20	20	20	20	20	20	20	20	20	20	20	20	20	20	20	20	20
Endogenous	LITAF	NM_004862.3	427.36	707.4	392.9	740.45	180.05	394.62	345.13	300.91	1040.85	812.44	947.61	1214.36	372.63	567.71	1529.43	1072.65	332.81	409.31	413.24	511.64	447.84	361.16	499.74	557.86
Endogenous	LTA	NM_000595.2	168.12	404.92	311.04	721.36	476.09	697.14	1402.6	315.7	35.19	20	71.14	184.89	95.98	83.96	91.93	35.07	1873.53	1651.11	2855.32	2049.07	1872.16	1271.91	2071.65	1291.2
Endogenous	LTB4R	NM_181657.3	45.08	34.15	37.89	20	34.88	23.53	20	20	27.24	20	56.91	20	29.84	20	20	24.19	20	20	20	20	20	20	20	20
Endogenous	LTB4R2	NM_019839.4	40.39	34.15	43.97	34.2	20	20	20.46	20	20	20	20	20	20	20	20	20	38.09	48.56	29.52	20	20	20	20	20
Endogenous	LTBR	NM_002342.1	91.11	164.25	72.03	73.97	34.06	77.98	77.53	20	123.72	117.93	62.61	88.24	55.65	101.95	125.36	87.07	143.28	143.37	85.6	94.75	196.98	121.7	152.29	126.98
Endogenous	LTF	NM_002343.2	20	20	20	20	38.93	25.55	20	20	20	20	20	20	22.58	20	20	20	20	20	20	20	20	20	20	20
Endogenous	LY96	NM_015364.2	82.65	256.94	112.26	167.02	38.93	108.24	112.53	91.26	239.5	200.93	125.21	195.39	77.43	193.9	78	85.86	201.32	224.31	123.97	178.13	185.2	239.46	154.59	191.18
Endogenous	MAF	NM_005360.4	20	20	20	20	34.06	20	20	20	20	20	20	20	21.78	20	20	20	20	20	20	20	20	20	20	20
Endogenous	MALT1	NM_006785.2	579.51	1125.33	350.8	353.13	320.37	751.6	398.97	337.9	2111.21	2363.07	822.4	1159.74	654.93	1209.38	1334.42	1246.79	766.28	1029.06	663.16	701.13	1271.12	2174.81	1157.13	1566.56
Endogenous	MAP4K1	NM_007181.3	410.45	335	299.82	183.72	140.31	222.52	164.76	103.59	23.84	20	20	20	40.33	20	20	20	374.53	582.75	234.17	181.92	121.22	196.28	123.98	49.94
Endogenous	MAP4K2	NM_004579.2	108.01	66.67	65.48	60.45	45.42	99.5	64.61	61.66	32.92	20	20	20	21.78	20	20	24.19	70.73	83.25	28.53	32.85	63.98	78.51	44.39	59.92
Endogenous	MAP4K4	NM_004834.3	496.86	494.36	282.51	294.27	446.08	553.28	384.44	320.64	474.46	441.16	287.41	256.32	356.5	359.82	286.94	247.91	350.95	314.5	262.71	253.92	405.75	506.41	314.54	306.75
Endogenous	MAPK1	NM_138957.2	682.83	827.74	462.59	458.91	188.16	512.27	388.21	394.63	750.28	620.25	421.16	506.34	279.88	501.74	351.02	332.56	934.95	867.18	623.8	552.06	676.81	706.62	544.12	529.32
Endogenous	MAPK11	NM_002751.5	20	20	20	20	55.96	31.6	20	20	20	20	20	20	38.72	20	20	30.23	20	20	20	20	20	86.36	20.66	20
Endogenous	MAPK14	NM_001315.1	239.51	237.43	148.27	133.62	154.91	168.74	128.68	155.39	167.99	139.77	91.06	159.67	128.24	135.93	122.58	91.91	224.9	268.25	84.62	131.38	149.84	227.69	130.1	156.94
Endogenous	MAPKAPK2	NM_004759.3	356.91	515.51	197.85	198.83	201.14	441.68	310.67	244.18	111.24	104.83	71.14	96.64	79.04	103.95	20	55.63	128.77	166.5	94.46	96.01	159.94	149.17	86.48	105.58
Endogenous	MARCO	NM_006770.3	20	20	20	20	20	20	20	20	20	20	20	20	20	20	20	20	20	20	20	20	20	20	20	20
Endogenous	MASP1	NM_139125.3	20	20	20	20	20	20	20	20	20	20	20	20	20	20	20	20	20	20	20	20	20	20	20	20
Endogenous	MASP2	NM_139208.1	20	20	20	20	20	20	20	20	20	20	20	20	20	20	20	20	20	20	20	20	20	20	20	20
Endogenous	MBL2	NM_000242.2	20	20	20	20	20	20	20	20	20	20	20	20	20	20	20	20	20	20	20	20	20	20	20	20
Endogenous	MBP	NM_002385.2	278.96	149.61	265.2	104.98	69.75	88.07	121.15	66.59	219.07	196.56	236.19	189.09	139.54	101.95	105.86	52	351.85	439.37	305.01	251.4	267.69	192.36	221.17	145.53
Endogenous	MCL1	NM_021960.3	850.02	3211.74	620.68	1984.35	1413.66	3380.17	1854.34	1548.92	1380.23	1393.38	859.4	1166.04	791.24	1139.42	1348.35	1341.12	774.44	915.74	549.02	661.97	1165.05	1232.65	913	1141.39
Endogenous	MIF	NM_002415.1	628.35	653.73	533.21	505.04	594.5	459.16	398.97	389.7	325.76	310.13	258.96	306.74	440.38	457.77	292.51	295.07	365.46	346.87	243.03	255.19	393.96	408.27	264.79	276.79
Endogenous	MME	NM_000902.2	20	20	20	20	25.14	20	20	20	20	20	20	20	20	20	20	20	20	20	20	20	20	20	20	20
Endogenous	MR1	NM_001531.2	26.3	56.92	20	50.11	39.74	41.68	42	20	38.59	20	20	56.73	33.07	57.97	20	33.86	37.18	53.19	28.53	26.53	20	20	22.19	32.82
Endogenous	MRC1	NM_002438.2	758.91	2331.97	133.77	86.69	20	20	20	20	811.57	847.38	913.47	525.24	364.57	1005.48	125.36	87.07	614.84	809.37	297.14	314.56	38.72	20	47.45	57.07
Endogenous	MS4A1	NM_152866.2	20	20	20	20	20	20	20	20	20	20	20	20	20	20	20	20	20	20	20	20	20	20	20	20
Endogenous	MSR1	NM_002445.3	20	20	20	20	25.95	20	27.46	20	20	20	20	20	20	20	97.5	29.02	20	20	20	20	20	20	20	31.39
Endogenous	MUC1	NM_001018017.1	29.12	185.39	20	53.29	20	63.19	30.69	20	35.19	20	20	20	20	20	55.72	47.16	281.12	323.75	187.93	113.7	109.43	188.43	191.32	118.42
Endogenous	MX1	NM_002462.2	1466.16	26994.9	2519.21	17665.1	4790.07	19169.7	14705	11880.8	272.41	401.85	65.45	20	441.19	163.92	9374.35	8449.41	866.94	1572.49	3250.85	2381.32	13485.6	8039.73	10618.5	11803.4
Endogenous	MYD88	NM_002468.3	714.76	2936.92	701.6	1513.51	813.48	2125.71	1282.53	833.66	427.92	489.21	298.8	256.32	280.68	307.84	844.11	633.68	1072.79	1477.68	995.72	707.45	1466.42	1448.56	1117.33	1015.84
Endogenous	NCAM1	NM_000615.5	20	20	20	20	34.06	20	20	20	61.29	20	20	20	45.17	49.97	20	41.12	20	20	20	20	42.09	20	20	20
Endogenous	NCF4	NM_000631.4	293.98	226.04	241.82	205.99	153.29	252.1	308.52	155.39	57.89	87.36	91.06	67.23	31.46	51.97	117.01	77.4	45.34	20	36.4	37.9	72.39	20	75	114.14
Endogenous	NCR1	NM_004829.5	20	20	20	20	20	20	20	20	20	20	20	20	20	20	20	20	20	20	20	20	20	20	20	20
Endogenous	NFATC1	NM_172389.1	112.71	55.29	77.18	52.49	32.44	34.96	24.77	20	20	20	20	20	22.58	20	20	20	157.79	187.31	71.83	78.32	134.69	204.13	71.94	71.34
Endogenous	NFATC2	NM_012340.3	103.32	112.21	80.45	71.58	58.4	68.57	53.84	73.99	28.38	20	20	58.83	37.91	20	114.22	77.4	118.8	298.31	203.67	104.85	52.19	157.03	136.22	54.22
Endogenous	NFATC3	NM_004555.2	266.75	243.93	187.09	169.41	219.79	219.83	179.83	182.52	160.04	192.19	176.43	155.47	184.7	147.92	80.79	85.86	185.9	203.5	119.05	147.81	161.63	196.28	101.78	112.71
Endogenous	NFIL3	NM_005384.2	83.59	136.6	47.24	71.58	98.14	202.35	134.07	88.79	245.17	205.29	244.73	415.99	143.57	193.9	144.86	185.02	37.18	67.06	69.86	82.11	90.91	137.4	165.3	158.37
Endogenous	NFKB1	NM_003998.2	431.11	1281.44	136.58	507.42	514.21	1962.35	648.8	451.36	1348.45	1306.02	520.76	632.39	464.58	969.5	1005.69	1025.49	414.43	564.25	266.64	290.56	750.89	977.49	570.91	573.55
Endogenous	NFKB2	NM_002502.2	411.39	525.26	203.93	458.91	204.38	603.02	354.82	283.64	885.35	698.87	574.83	659.71	374.25	659.66	916.54	874.33	490.6	610.5	320.76	410.57	592.63	1063.85	681.88	831.79
Endogenous	NFKBIA	NM_020529.1	788.03	946.45	438.73	1591.46	457.43	1849.41	1159.23	979.17	3830.83	3529.31	2159.88	2661.94	1219.53	2570.68	4866.86	4717.49	1265.95	1368.99	759.58	1155.92	2478.26	4373.17	2667.05	3282.93
Endogenous	NFKBIZ	NM_001005474.1	298.68	601.69	147.8	462.88	81.11	323.36	304.21	184.98	515.32	257.71	253.27	363.47	93.56	233.88	320.37	349.49	365.46	786.24	224.33	281.72	355.24	647.73	297.7	298.19
Endogenous	NLRP3	NM_001079821.2	48.84	20	38.35	20	20	20	20	20	61.29	20	85.37	90.34	21.78	57.97	20	37.49	25.39	20	20	44.22	20	20	20	28.53
Endogenous	NOD1	NM_006092.1	65.75	180.51	48.18	94.64	46.23	104.2	74.3	20	73.78	20	20	42.02	28.23	59.97	111.43	60.47	82.52	115.62	37.39	40.43	127.95	109.92	80.36	61.35
Endogenous	NOD2	NM_022162.1	168.12	190.27	76.24	50.9	32.44	26.89	31.77	20	86.26	20	20	79.84	40.33	67.97	97.5	65.3	160.51	173.44	82.65	113.7	121.22	94.22	71.94	71.34
Endogenous	NOS2	NM_000625.4	20	20	20	20	24.33	20	20	20	20	20	20	20	20	20	20	20	20	20	20	20	20	20	20	20
Endogenous	NOTCH1	NM_017617.3	134.31	170.75	74.37	87.49	30.01	79.33	50.07	54.26	56.75	20	59.76	63.03	29.04	39.98	20	42.33	41.71	20	24.6	27.79	43.77	20	35.2	29.96
Endogenous	NOTCH2	NM_024408.3	707.25	1296.08	450.43	529.69	115.98	559.33	442.05	394.63	654.93	436.8	387.01	439.1	149.21	391.8	437.38	380.93	749.96	834.81	529.35	380.25	478.14	423.97	424.74	452.28
Endogenous	NT5E	NM_002526.2	20	20	20	20	24.33	20	20	20	20	20	20	20	20	20	20	20	20	20	20	20	20	20	20	20
Endogenous	PAX5	NM_016734.1	20	20	20	20	23.52	20	20	20	20	20	20	20	20	20	20	20	20	20	20	20	20	20	20	20
Endogenous	PDCD1	NM_005018.1	20	81.31	21.52	26.25	54.34	61.85	50.07	20	20	20	20	20	20.16	20	20	20	20	20	20	20	20	20	20	20
Endogenous	PDCD1LG2	NM_025239.3	20	20	20	20	20	20	20	20	242.9	240.24	88.22	294.14	31.46	85.96	97.5	89.49	20	20	20	20	20	20	21.43	35.67
Endogenous	PDCD2	NM_144781.2	114.59	151.24	100.56	73.17	73.81	125.04	75.38	103.59	72.64	126.67	79.68	48.32	43.55	93.95	89.15	48.37	132.4	134.12	70.84	90.96	133	145.25	62.75	88.46
Endogenous	PDGFB	NM_033016.2	79.84	55.29	63.14	46.92	60.02	41.01	30.69	20	20	20	20	20	39.52	20	20	27.81	318.3	367.68	202.69	126.33	427.63	317.98	183.67	144.1
Endogenous	PDGFRB	NM_002609.3	20	20	20	20	20	20.84	20	20	20	20	20	20	20	20	20	20	20	20	20	20	20	20	20	20
Endogenous	PECAM1	NM_000442.3	415.15	531.77	445.75	298.25	102.19	258.82	263.29	207.18	74.91	104.83	20	94.54	31.46	59.97	20	31.44	21.76	20	21.65	37.9	20	20	20.66	28.53
Endogenous	PIGR	NM_002644.2	20	20	20	20	20	20	20	20	20	20	20	20	20	20	20	20	20	20	20	20	20	20	20	20
Endogenous	PLA2G2A	NM_000300.2	20	20	20	20	24.33	20	20	20	20	20	20	20	20	20	20	20	20	20	20	20	20	20	20	20
Endogenous	PLA2G2E	NM_014589.1	20	20	20	20	20	20	20	20	20	20	20	20	20	20	20	20	20	20	20	20	20	20	20	20
Endogenous	PLAU	NM_002658.2	146.52	48.79	86.53	28.63	81.11	45.04	39.84	51.8	223.61	196.56	258.96	144.97	153.25	155.92	20	27.81	412.61	589.68	357.16	296.88	249.17	310.13	203.57	192.61
Endogenous	PLAUR	NM_001005376.1	169.06	110.58	126.29	76.35	48.66	76.64	84.53	106.06	232.69	406.22	298.8	300.44	121.79	251.87	239.58	136.65	240.31	395.43	190.88	247.61	210.45	145.25	153.06	206.88
Endogenous	PML	NM_002675.3	161.55	1658.72	245.56	1138.91	391.74	1355.97	989.63	779.39	198.64	165.98	153.67	323.55	120.18	187.9	1989.09	1439.07	147.82	242.81	243.03	261.5	819.91	706.62	861.72	1021.55
Endogenous	POU2F2	NM_002698.2	56.35	74.81	32.27	20	34.06	57.14	52.77	20	68.1	20	20	20	20	20	20	20	43.53	50.87	42.31	25.27	69.03	105.99	53.57	37.1
Endogenous	PPARG	NM_015869.3	20	20	20	20	21.9	20	20	20	28.38	20	20	20	29.04	97.95	20	20	20	20	20	20	20	20	20	20
Endogenous	PPBP	NM_002704.2	20	20	20	20	20	20	28	66.59	233.82	681.4	455.31	165.98	109.69	20	442.95	175.35	20	20	111.18	69.48	20	20	55.87	164.08
Endogenous	PRDM1	NM_001198.3	30.06	61.8	24.32	71.58	111.93	422.86	270.29	350.23	370.03	401.85	378.48	645	216.97	463.76	320.37	351.91	83.43	55.5	89.54	135.17	235.7	192.36	249.49	356.69
Endogenous	PRF1	NM_005041.3	20	20	20	88.28	20	20	20	113.46	20	20	20	75.64	20	20	61.29	60.47	96.13	69.37	138.73	98.54	60.61	20	140.05	91.31
Endogenous	PRKCD	NM_006254.3	421.72	562.66	376.52	547.98	123.28	391.93	402.2	281.17	897.83	637.72	608.98	623.99	283.91	643.67	551.6	544.19	763.56	624.37	441.78	496.48	619.57	734.1	574.74	663.44
Endogenous	PSMB10	NM_002801.2	449.9	1034.26	463.05	769.08	274.14	642.02	593.35	416.83	424.51	445.53	261.8	666.01	197.61	441.77	624.03	669.95	393.57	339.94	271.56	387.83	407.43	412.19	371.17	443.72
Endogenous	PSMB5	NM_001130725.1	409.51	515.51	326.94	351.54	442.83	614.45	459.28	453.82	444.94	441.16	318.72	315.15	387.96	347.82	314.8	325.3	630.25	603.56	577.56	534.38	703.75	769.43	611.47	620.63
Endogenous	PSMB7	NM_002799.2	956.15	1157.85	802.63	955.19	1480.17	1555.63	1216.3	1016.17	946.64	917.27	836.63	794.17	929.16	737.62	994.54	864.65	1175.27	1345.87	1075.42	1062.44	1387.29	1291.54	1232.89	1499.51
Endogenous	PSMB8	NM_004159.4	429.23	1383.9	579.52	1608.95	1496.39	1021.85	1012.24	781.86	481.27	436.8	284.57	850.9	860.6	405.79	713.17	857.4	833.39	622.06	623.8	787.04	969.75	789.06	970.39	1082.9
Endogenous	PSMB9	NM_002800.4	249.84	1413.17	455.1	1175.5	447.7	945.88	1088.16	685.67	275.82	262.08	147.98	697.52	174.22	215.89	1092.05	821.12	373.62	365.37	373.89	442.16	606.1	651.66	880.09	726.21
Endogenous	PSMC2	NM_002803.3	478.08	559.41	457.91	533.67	270.08	594.96	655.26	542.62	426.78	375.64	313.03	302.54	212.13	321.83	334.3	320.47	544.1	573.5	531.31	529.32	651.55	529.96	609.17	743.33
Endogenous	PSMD7	NM_002811.3	803.99	904.17	631.44	726.93	481.76	865.21	800.1	693.07	948.91	904.17	836.63	800.47	482.33	715.63	771.68	715.91	997.53	1042.93	986.87	920.95	1048.88	1004.97	1004.07	1201.32
Endogenous	PTAFR	NM_000952.3	20	20	20	20	20	20	20	20	55.62	20	102.44	79.84	24.2	20	20	20	20	20	20	27.79	20	20	20	20
Endogenous	PTGER4	NM_000958.2	55.42	78.06	40.22	77.15	74.62	176.81	149.14	103.59	273.55	253.34	347.17	283.63	93.56	263.86	328.73	227.35	83.43	99.44	69.86	83.38	117.85	102.07	120.92	132.69
Endogenous	PTGS2	NM_000963.1	20	20	20	21.47	25.95	57.14	38.77	20	20	20	20	46.22	20	20	20	20	20	20	20	25.27	20	20	20	20
Endogenous	PTK2	NM_005607.3	371.94	385.41	300.28	152.7	40.55	159.33	102.3	69.06	20	20	20	50.42	31.46	20	20	33.86	214.01	598.93	207.61	193.29	74.08	145.25	59.69	39.95
Endogenous	PTPN2	NM_002828.2	270.5	603.32	219.37	309.38	126.52	314.62	213.76	172.65	232.69	227.13	187.82	237.41	123.4	221.89	147.65	125.77	249.38	316.81	163.33	181.92	200.35	184.51	162.24	166.93
Endogenous	PTPN22	NM_015967.4	121.16	105.7	103.37	91.46	41.36	110.92	85.61	96.19	23.84	20	20	20	25	20	20	20	68.01	85.56	44.28	27.79	20	20	20	20
Endogenous	PTPN6	NM_002831.5	921.4	754.56	776.9	497.88	215.74	390.59	414.05	323.1	855.84	768.76	739.88	792.07	392.8	723.63	281.37	230.98	1366.61	1646.49	1088.21	1222.88	959.65	769.43	708.66	861.75
Endogenous	PTPRC_all	NM_080921.2	1456.77	2053.89	1013.11	1200.15	450.94	948.57	809.79	818.86	1150.95	1284.18	776.87	806.77	412.96	595.69	565.53	472.84	1822.75	2550.67	1466.03	1307.52	1244.18	1428.94	1162.48	1199.89
Endogenous	PYCARD	NM_013258.3	90.17	68.3	87.93	57.26	62.45	77.31	63.53	20	85.13	100.46	62.61	69.33	60.49	43.98	20	20	157.79	175.75	68.87	90.96	141.42	98.14	64.28	78.47
Endogenous	RAF1	NM_002880.2	213.21	175.63	136.58	124.87	146.8	178.82	158.3	125.79	212.26	183.45	182.12	186.99	112.11	125.94	150.44	175.35	166.86	187.31	157.43	156.65	175.09	153.1	156.12	212.58
Endogenous	RAG1	NM_000448.2	20	20	20	20	189.79	43.03	26.92	66.59	20	20	20	20	133.08	20	20	26.6	20	20	20	20	38.72	20	20	20
Endogenous	RAG2	NM_000536.3	20	20	20	20	80.29	27.56	20	20	20	20	20	20	58.07	20	20	20	20	20	20	20	20	20	20	20
Endogenous	RARRES3	NM_004585.3	20	40.65	20	42.15	42.99	51.76	58.69	66.59	20	20	20	159.67	20	20	20	50.79	20	20	20	20	20	20	20	28.53
Endogenous	RELA	NM_021975.2	130.55	219.54	113.66	147.14	130.58	237.98	153.99	130.72	157.77	192.19	159.36	186.99	96.79	135.93	356.59	321.67	170.49	129.5	119.05	136.44	218.87	211.99	164.54	215.44
Endogenous	RELB	NM_006509.2	248.9	385.41	75.77	261.66	72.18	187.56	104.99	103.59	480.13	445.53	264.65	357.17	183.9	313.84	395.59	368.84	158.7	231.25	133.81	151.6	200.35	439.67	285.45	281.07
Endogenous	RORC	NM_001001523.1	20	20	20	20	20	20	20	20	20	20	20	20	20	20	20	20	20	20	20	20	20	20	20	20
Endogenous	RUNX1	NM_001754.4	370.06	507.37	188.5	182.93	83.54	118.99	92.61	103.59	239.5	196.56	136.59	176.48	124.21	255.87	108.65	93.12	359.11	395.43	186.94	165.49	223.92	149.17	115.56	132.69
Endogenous	S100A8	NM_002964.3	20	20	20	20	20	20	20	20	20	20	20	60.93	25.81	20	20	29.02	20	20	23.61	32.85	20	20	20	20
Endogenous	S100A9	NM_002965.2	20	20	42.56	34.2	20	20	53.3	83.86	62.43	96.1	398.4	184.89	37.1	20	323.16	114.88	168.67	80.94	137.75	366.36	52.19	20	78.83	165.5
Endogenous	S1PR1	NM_001400.3	20	20	20	20	60.83	266.89	31.23	20	87.4	87.36	20	20	41.13	61.97	91.93	48.37	20	20	20	20	20	20	20	20
Endogenous	SELE	NM_000450.2	20	20	20	20	20	20	20	20	20	20	20	20	20	20	20	20	20	20	20	20	20	20	20	20
Endogenous	SELL	NR_029467.1	1623.95	3367.86	1390.57	3108.15	631.81	1470.92	2127.32	1139.49	20	20	20	20	20.97	20	100.29	42.33	225.8	138.75	153.49	126.33	299.68	302.27	374.23	321.02
Endogenous	SELPLG	NM_003006.3	58.23	40.65	76.24	81.92	33.25	47.06	51.15	20	47.67	91.73	20	20	24.2	20	20	20	38.09	20	20	20	20	20	24.49	20
Endogenous	SERPING1	NM_000062.2	108.01	858.63	60.81	617.18	95.7	268.24	297.21	283.64	20	20	20	84.04	33.07	20	498.67	582.88	30.83	20	22.63	109.91	141.42	117.77	133.93	135.54
Endogenous	SH2D1A	NM_001114937.2	20	20	20	20	197.9	55.13	39.31	83.86	20	20	20	20	141.96	20	20	35.07	20	20	20	20	33.67	20	20	20
Endogenous	SIGIRR	NM_021805.2	20	20	22.92	20	65.7	23.53	20	20	20	20	20	20	32.26	20	20	20	20	20	20	20	20	20	20	20
Endogenous	SKI	NM_003036.2	165.31	50.41	105.71	50.9	338.21	86.72	64.07	86.33	101.02	157.25	133.75	117.65	248.42	131.93	72.43	71.35	203.13	256.69	210.56	168.02	166.68	180.58	140.05	125.55
Endogenous	SLAMF1	NM_003037.2	45.08	20	20.11	20	20	20	20	20	119.18	20	65.45	96.64	32.26	20	20	43.53	22.67	20	20	30.32	20	20	20	20
Endogenous	SLAMF6	NM_001184714.1	20	20	20	20	20	20	20	20	20	20	20	20	20	20	20	20	20	20	20	20	20	20	20	20
Endogenous	SLAMF7	NM_021181.3	703.49	1998.6	560.34	1274.92	330.1	1282.69	1052.08	843.52	1069.23	1301.65	785.41	1203.86	391.18	1067.45	1142.19	1026.7	636.6	723.81	281.4	491.42	747.52	957.86	618.36	848.91
Endogenous	SLC2A1	NM_006516.2	134.31	87.81	128.16	88.28	91.65	82.69	79.69	88.79	77.18	20	68.3	71.43	50.81	63.97	86.36	56.84	238.5	279.81	279.43	176.86	276.11	176.65	225	253.96
Endogenous	SMAD3	NM_005902.3	265.81	494.36	141.26	236.21	64.88	67.9	84.53	56.73	28.38	20	20	20	41.13	20	20	20	131.49	111	50.18	55.59	42.09	20	30.61	20
Endogenous	SMAD5	NM_005903.5	99.56	74.81	71.1	51.7	37.31	66.55	61.38	61.66	51.08	20	20	50.42	23.39	20	20	35.07	73.45	85.56	54.12	48.01	57.24	20	61.99	57.07
Endogenous	SOCS1	NM_003745.1	316.53	2561.26	431.25	2572.1	683.72	966.72	982.63	794.19	552.77	489.21	284.57	491.63	346.82	417.79	493.09	483.72	529.6	494.87	334.53	402.99	1732.43	1715.51	889.27	1295.48
Endogenous	SOCS3	NM_003955.3	272.38	396.79	114.59	569.46	61.64	105.55	116.3	88.79	301.93	327.6	295.95	285.73	114.53	207.89	415.09	374.88	271.15	289.06	182.02	159.18	311.47	522.11	280.86	332.43
Endogenous	SPP1	NM_000582.2	20	20	20	63.63	20	20	20	20	147.56	227.13	130.9	298.34	86.3	209.89	20	76.19	20	20	23.61	53.06	20	20	20	45.66
Endogenous	SRC	NM_005417.3	474.32	489.49	372.78	495.49	204.38	372.44	376.36	352.7	997.72	1043.94	765.49	808.88	392.8	745.62	844.11	836.84	1096.37	1422.18	879.62	1042.22	1466.42	1326.87	1133.4	1596.52
Endogenous	STAT1	NM_007315.2	1299.91	15440.8	1123.03	4740.97	2029.25	6872.6	3761.44	2792	358.68	445.53	105.29	2405.62	398.44	385.8	2969.7	3046.24	455.23	751.56	680.87	1118.02	3549.03	3772.55	2409.91	2999.01
Endogenous	STAT2	NM_005419.2	638.69	5194.08	602.91	2716.05	1112.76	3089.07	1994.33	1600.72	334.84	288.29	196.35	443.31	206.48	273.86	1376.2	1387.07	370.9	670.62	469.33	619.02	1195.36	1012.82	1132.64	1304.04
Endogenous	STAT3	NM_139276.2	490.29	1242.42	278.3	687.17	337.4	775.13	504.51	416.83	299.66	401.85	196.35	445.41	154.86	253.87	459.66	367.63	368.18	291.37	243.03	285.51	489.93	404.34	328.31	440.86
Endogenous	STAT4	NM_003151.2	43.21	74.81	35.55	71.58	58.4	76.64	85.61	51.8	79.45	20	20	79.84	42.75	47.98	55.72	56.84	20	20	20	20	20	20	22.19	32.82
Endogenous	STAT5A	NM_003152.2	30.06	52.04	36.48	66.01	55.15	145.21	83.46	49.33	228.15	227.13	150.82	212.2	136.31	239.88	582.24	516.37	175.02	242.81	105.28	142.75	220.55	620.25	296.93	346.7
Endogenous	STAT5B	NM_012448.3	111.77	126.84	52.39	62.83	142.74	137.14	70	106.06	99.89	87.36	73.99	56.73	154.05	125.94	114.22	129.4	200.41	282.12	126.93	96.01	180.15	298.35	138.52	122.7
Endogenous	STAT6	NM_003153.3	578.57	640.72	434.06	770.68	346.32	926.39	621.34	493.29	1124.85	1131.3	725.65	743.75	443.61	921.53	1100.41	815.07	966.69	1318.12	703.5	607.65	1003.43	1154.14	770.65	733.35
Endogenous	SYK	NM_003177.3	637.75	229.29	427.51	205.99	77.86	148.57	150.22	106.06	365.49	349.44	207.74	205.9	162.93	251.87	94.72	81.02	410.8	413.93	210.56	216.02	217.18	211.99	157.65	174.06
Endogenous	TAGAP	NM_054114.3	271.44	253.69	219.83	295.86	124.9	143.87	211.6	165.25	39.73	20	20	140.77	46.78	41.98	125.36	81.02	165.05	180.37	139.72	181.92	249.17	184.51	162.24	178.34
Endogenous	TAL1	NM_003189.2	20	20	20	20	44.61	45.71	36.07	20	20	20	20	20	23.39	20	20	20	20	20	20	20	20	20	20	20
Endogenous	TAP1	NM_000593.5	156.85	1242.42	214.69	909.86	292.79	816.81	723.64	550.02	221.34	227.13	128.06	588.27	108.89	161.92	866.4	615.54	308.33	314.5	287.3	387.83	621.25	635.96	716.32	681.98
Endogenous	TAP2	NM_000544.3	214.15	1019.63	211.88	740.45	265.21	896.81	722.57	532.75	427.92	537.26	227.66	678.62	165.35	297.85	905.4	904.56	500.58	578.12	328.63	418.15	653.24	883.27	684.17	807.54
Endogenous	TAPBP	NM_003190.4	680.01	1159.48	987.85	1752.91	502.04	1305.55	1261.53	897.78	1052.2	1061.41	813.87	1050.49	425.06	711.63	1947.3	1471.72	1069.17	1123.87	869.78	919.68	1220.61	1315.09	1439.52	1378.23
Endogenous	TBK1	NM_013254.2	84.53	162.62	81.39	115.32	103	199.66	135.68	123.32	182.74	126.67	128.06	159.67	83.08	167.91	181.08	118.51	138.75	180.37	126.93	131.38	181.83	176.65	143.88	176.92
Endogenous	TBX21	NM_013351.1	20	37.4	20	67.6	20	22.18	27.46	20	30.65	20	20	140.77	20	79.96	20	42.33	20	20	20	34.11	20	20	20	31.39
Endogenous	TCF4	NM_003199.1	3981.46	4298.04	2449.05	2681.86	1414.47	1890.42	1792.42	1097.56	221.34	227.13	179.28	165.98	109.69	169.91	211.72	146.33	3087.79	3570.47	1967.83	1601.87	2254.34	2064.89	1701.25	1515.2
Endogenous	TCF7	NM_003202.2	25.36	45.53	20	20	365.78	115.63	51.69	88.79	34.05	20	20	44.12	225.84	69.96	78	83.44	20	20	20	20	60.61	121.7	42.09	39.95
Endogenous	TFRC	NM_003234.1	593.6	761.06	551.46	672.85	524.75	525.71	475.43	409.43	1309.86	1541.89	1300.48	1311.01	666.22	1113.43	1092.05	909.4	740.89	656.75	446.7	495.21	414.17	404.34	371.93	457.98
Endogenous	TGFB1	NM_000660.3	366.31	471.6	380.27	458.11	414.45	250.76	186.3	135.65	273.55	323.23	187.82	224.8	391.99	305.84	111.43	72.56	706.43	638.25	353.23	462.37	656.6	643.81	352.8	376.66
Endogenous	TGFBI	NM_000358.2	1505.61	974.09	1683.37	1450.68	127.34	194.96	507.2	266.38	1502.82	1576.83	964.69	1166.04	625.09	427.78	696.46	412.37	1201.56	790.87	613.96	1135.71	1030.36	447.52	593.1	788.99
Endogenous	TGFBR1	NM_004612.2	162.49	190.27	139.38	81.12	46.23	76.64	66.76	91.26	234.96	292.65	330.1	216.4	90.34	233.88	281.37	212.84	598.52	624.37	630.69	516.69	436.05	380.79	442.34	393.78
Endogenous	TGFBR2	NM_001024847.1	1076.37	785.45	572.04	462.09	116.79	166.72	201.37	221.98	242.9	157.25	156.51	138.66	75.01	123.94	20	36.28	764.47	850.99	358.15	332.25	329.99	231.61	195.92	182.62
Endogenous	THY1	NM_006288.2	20	20	20	20	25.14	20	20	20	20	20	20	20	20	20	20	20	20	20	20	20	20	20	20	20
Endogenous	TICAM1	NM_014261.1	130.55	201.65	94.48	125.66	141.12	428.91	208.37	239.24	187.29	161.61	142.28	170.18	95.98	111.94	228.44	281.77	189.53	205.81	145.62	149.07	220.55	255.17	221.17	243.97
Endogenous	TIGIT	NM_173799.2	52.6	65.05	22.45	36.59	32.44	27.56	22.61	51.8	20	20	20	42.02	20	20	20	36.28	20	20	20	20	20	20	20	20
Endogenous	TIRAP	NM_148910.2	20	20	21.52	20	20	22.86	24.77	20	20	20	20	20	20	20	20	20	28.11	20	27.55	20	20	20	24.49	20
Endogenous	TLR1	NM_003263.3	172.82	165.87	121.61	200.42	111.93	139.16	155.61	101.12	153.23	170.35	176.43	155.47	90.34	91.95	111.43	64.09	194.06	235.87	177.1	198.34	183.51	184.51	143.88	135.54
Endogenous	TLR2	NM_003264.3	21.6	20	21.05	27.04	34.06	20	26.92	51.8	37.46	100.46	182.12	102.95	21.78	20	167.15	82.23	20	20	26.57	26.53	20	20	29.85	29.96
Endogenous	TLR3	NM_003265.2	20	20	20	20	41.36	20	20	20	20	20	20	20	22.58	20	20	20	20	20	20	20	20	20	20	20
Endogenous	TLR4	NM_138554.2	20	20	20	20	20	20	20	20	31.78	20	20	20	25	53.97	20	20	20	20	20	20	20	20	20	20
Endogenous	TLR5	NM_003268.3	20	20	20	20	20	20	20	20	23.84	20	20	20	20	20	20	20	20	20	20	20	20	20	20	20
Endogenous	TLR7	NM_016562.3	199.12	920.43	155.75	491.51	291.17	724.03	338.67	244.18	20	20	20	20	20	20	20	29.02	20	20	20	36.64	101.02	20	72.7	84.18
Endogenous	TLR8	NM_016610.2	20	20	20	20	20	20	20	20	20	20	20	20	20	20	20	20	20	20	20	20	20	20	20	20
Endogenous	TLR9	NM_017442.2	603.93	107.33	474.28	326.09	66.51	82.02	135.14	103.59	20	20	20	20	23.39	20	20	20	70.73	20	20	32.85	20	20	20	20
Endogenous	TMEM173	NM_198282.1	118.34	216.28	90.27	114.53	72.18	205.04	148.07	172.65	20	20	20	42.02	24.2	20	20	20	72.55	83.25	24.6	65.69	84.18	20	32.91	74.19
Endogenous	TNF	NM_000594.2	2457.06	2211.63	2434.55	3827.93	1190.62	1356.64	2700.21	1657.44	1161.17	908.54	1488.29	1600.94	397.64	601.69	270.23	223.72	3728.93	4823.84	2533.58	2639.04	3764.53	2280.8	2052.52	1776.29
Endogenous	TNFAIP3	NM_006290.2	842.5	965.96	359.22	584.57	394.17	1329.07	593.88	517.95	1180.46	1074.52	583.37	808.88	563.79	1659.15	1521.07	1457.21	408.08	511.06	202.69	373.94	771.09	1538.85	841.06	1031.53
Endogenous	TNFAIP6	NM_007115.2	20	20	20	20	20	20	20	20	20	20	20	20	20	20	20	20	20	20	20	20	20	20	20	20
Endogenous	TNFRSF10C	NM_003841.3	20	20	20	20	30.82	20	20	20	20	20	20	20	20	20	20	20	20	20	20	20	20	20	20	20
Endogenous	TNFRSF11A	NM_003839.2	31	53.66	20	20	20	31.6	20	20	337.11	349.44	130.9	132.36	78.24	199.9	142.08	162.05	59.85	115.62	32.47	20	82.5	345.46	125.51	139.82
Endogenous	TNFRSF13B	NM_012452.2	20	20	20	20	20	20	20	20	20	20	20	20	20	20	20	20	20	20	20	20	20	20	20	20
Endogenous	TNFRSF13C	NM_052945.3	20.66	20	20	20	40.55	20	20	20	20	20	20	20	32.26	20	20	20	20	20	20	20	20	20	20	20
Endogenous	TNFRSF14	NM_003820.2	68.56	128.47	100.56	124.87	39.74	79.33	122.22	128.25	99.89	170.35	88.22	138.66	53.23	75.96	91.93	73.77	78.9	120.25	60.02	107.38	117.85	153.1	103.31	132.69
Endogenous	TNFRSF17	NM_001192.2	36.63	66.67	32.27	28.63	51.91	51.09	58.69	49.33	20	20	20	20	20	20	20	20	20	20	20	20	20	20	20	20
Endogenous	TNFRSF1B	NM_001066.2	574.82	671.62	375.12	345.17	55.96	176.13	134.07	76.46	791.14	681.4	361.4	401.29	240.36	555.71	203.37	208	657.46	548.06	197.77	160.44	198.66	192.36	126.27	121.27
Endogenous	TNFRSF4	NM_003327.2	430.17	284.58	154.35	242.58	20	24.87	29.08	20	375.71	205.29	426.85	483.22	98.4	297.85	75.22	197.12	151.44	129.5	55.1	151.6	42.09	20	58.93	166.93
Endogenous	TNFRSF8	NM_152942.2	20	20	20	20	31.63	20	20	20	30.65	20	20	20	20	20	20	20	20	20	20	20	20	20	20	20
Endogenous	TNFRSF9	NM_001561.4	20	20	20	27.84	20	36.3	20	20	217.93	270.81	91.06	147.07	95.98	185.9	273.01	239.44	48.06	55.5	20	20	77.45	188.43	81.12	104.15
Endogenous	TNFSF10	NM_003810.2	175.64	4598.89	295.14	4771.98	3835.46	11054.1	7438.35	5500.15	24.97	20	20	222.7	64.53	43.98	2730.12	2421.03	109.73	203.5	334.53	763.03	3453.07	1927.49	3242.55	4144.69
Endogenous	TNFSF11	NM_003701.2	20	20	20	20	20	20	20	20	20	20	20	20	20	20	20	20	20	20	20	20	20	20	20	20
Endogenous	TNFSF12	NM_003809.2	186.91	226.04	260.53	181.34	127.34	163.36	246.6	128.25	55.62	20	62.61	73.53	38.72	61.97	78	41.12	281.12	453.25	187.93	185.71	227.29	349.38	165.3	165.5
Endogenous	TNFSF13B	NM_006573.4	230.11	1696.13	268.95	1035.52	152.48	892.77	956.78	730.06	847.89	952.22	418.32	676.51	254.87	1305.33	2206.38	1745.03	186.81	161.87	156.44	252.66	766.04	639.88	915.29	1052.94
Endogenous	TNFSF15	NM_001204344.1	20.66	20	20	20	35.69	148.57	26.38	20	74.91	20	315.87	84.04	26.62	45.98	55.72	48.37	29.02	20	38.37	26.53	40.41	78.51	35.97	52.79
Endogenous	TNFSF4	NM_003326.2	104.26	128.47	26.19	20	253.86	429.58	88.84	96.19	69.24	20	20	44.12	51.62	133.93	83.58	114.88	34.46	20	20	26.53	72.39	20	39.03	58.5
Endogenous	TNFSF8	NM_001244.3	34.75	20	23.39	23.86	20.28	20	20	20	20	20	20	20	20	20	20	20	20	20	20	20	20	20	20	20
Endogenous	TOLLIP	NM_019009.2	273.32	221.16	196.45	119.3	81.11	115.63	143.76	125.79	341.65	318.86	284.57	266.82	154.86	229.88	186.65	181.4	296.54	314.5	240.08	248.87	272.74	211.99	214.28	226.85
Endogenous	TP53	NM_000546.2	539.13	367.52	304.49	256.1	134.63	285.04	214.83	226.91	247.44	222.77	116.67	168.08	129.05	183.91	125.36	106.42	368.18	219.69	162.35	216.02	252.54	235.54	181.37	195.46
Endogenous	TRAF1	NM_005658.3	262.05	352.89	105.71	642.63	174.38	761.01	441.51	340.37	2950.02	2376.17	1872.46	2573.7	959.01	2068.94	3602.09	3687.17	550.45	689.12	287.3	620.28	1075.82	2088.44	1335.44	1515.2
Endogenous	TRAF2	NM_021138.3	228.24	237.43	148.74	177.36	208.44	301.85	193.83	115.92	280.36	301.39	216.27	231.11	177.44	229.88	298.08	241.86	200.41	205.81	97.41	136.44	198.66	204.13	192.85	196.89
Endogenous	TRAF3	NM_145725.1	351.28	318.73	269.88	285.52	70.56	153.28	163.14	128.25	364.35	371.28	384.17	479.02	122.6	251.87	356.59	349.49	222.18	254.37	170.22	250.13	191.93	298.35	242.6	259.67
Endogenous	TRAF4	NM_004295.2	1008.75	1504.23	775.97	950.42	330.91	830.25	845.87	587.01	47.67	20	82.52	130.26	70.17	49.97	72.43	42.33	832.48	1012.87	610.03	562.17	782.87	781.2	753.05	690.54
Endogenous	TRAF5	NM_004619.3	20	20	24.79	20	67.32	342.18	107.69	101.12	250.85	253.34	79.68	88.24	80.66	237.88	373.3	334.98	25.39	20	20	20	75.76	176.65	124.74	129.83
Endogenous	TRAF6	NM_145803.1	89.23	175.63	65.48	105.78	99.76	140.5	87.23	83.86	163.45	183.45	133.75	157.57	102.43	115.94	139.29	145.12	117.89	124.87	73.79	104.85	80.81	160.95	87.24	132.69
Endogenous	TYK2	NM_003331.3	373.82	336.62	268.48	225.87	86.78	229.24	220.22	241.71	758.22	646.46	489.46	592.48	233.1	461.76	504.24	480.09	469.74	744.62	342.4	406.78	358.61	690.91	407.9	499.36
Endogenous	UBE2L3	NM_198157.1	123.98	128.47	104.3	104.19	32.44	54.45	56.53	20	116.91	126.67	76.83	79.84	33.88	69.96	20	61.67	93.4	104.06	83.63	74.53	57.24	105.99	67.35	77.04
Endogenous	VCAM1	NM_001078.3	20	34.15	20	20	76.24	57.14	20	20	20	20	20	20	21.78	20	20	20	20	20	20	20	20	20	20	20
Endogenous	VTN	NM_000638.3	20	20	20	20	20	20	20	20	20	20	20	20	20	20	20	20	20	20	20	20	20	20	20	20
Endogenous	XBP1	NM_005080.2	375.7	523.64	281.11	424.71	98.95	235.29	250.37	263.91	173.66	157.25	236.19	186.99	83.88	135.93	150.44	104	235.78	249.75	178.09	217.29	202.03	231.61	204.33	201.17
Endogenous	XCL1	NM_002995.1	20	20	20	20	95.7	22.18	20	20	20	20	20	20	45.17	20	20	20	20	20	20	20	20	20	20	20
Endogenous	XCR1	NM_005283.2	20	20	20	20	39.74	20	20	20	20	20	20	20	25	20	20	20	20	20	20	20	20	20	20	20
Endogenous	ZAP70	NM_001079.3	20	20	20	20	52.72	20	20	20	20	20	20	20	31.46	20	20	20	20	20	20	20	20	20	20	20
Endogenous	ZBTB16	NM_006006.4	20	20	20	20	20	20	20	20	20	20	20	20	20	20	20	20	20	20	20	20	20	20	20	20
Endogenous	ZEB1	NM_001128128.1	111.77	117.09	66.42	74.76	98.95	127.06	79.69	64.13	30.65	20	20	20	61.3	41.98	20	30.23	223.08	437.06	172.19	74.53	126.27	188.43	84.95	92.74
Endogenous	sCTLA4	NM_001037631.1	22.54	20	20	20	20	20.17	20	20	20	20	20	20	20	20	20	20	20	20	20	20	20	20	20	20
Housekeeping
Housekeeping
Housekeeping
Housekeeping
Housekeeping
Housekeeping
Housekeeping
Housekeeping
Housekeeping
Housekeeping
Housekeeping
Housekeeping
Housekeeping
Housekeeping
Housekeeping

## Sheet: PDCs v ASDCs genes
	Normalised gene expression																											Log 2 Expression
	Normalised		pDC								CD11c ASDCs								CD123 ASDCs									pDC Mock				CD11c Mock				CD123 Mock
			mock				HIV				mock				HIV				mock				HIV
		Donors	10	12	13	14	10	12	13	14	10	12	13	14	10	12	13	14	10	12	13	14	10	12	13	14	Donors	10	12	13	14	10	12	13	14	10	12	13	14
Positive	POS_A	ERCC_00117.1	34901	42964			13862	29812			37363	38031			22552	43875			42008	38763			41341	42090				15.0909807533589	15.3908406957667	#NUM!	#NUM!	15.1893226780488	15.2148882537289	#NUM!	#NUM!	15.3583764803282	15.2423926096842	#NUM!	#NUM!
Positive	POS_B	ERCC_00112.1	6546	7690			3144	5492			7422	7074			4824	7631			7123	7098			7491	7397				12.6763978870448	12.9087678828492	#NUM!	#NUM!	12.8575922856975	12.7883105037009	#NUM!	#NUM!	12.7982692749497	12.7931968590609	#NUM!	#NUM!
Positive	POS_C	ERCC_00002.1	2072	2342			966	1744			2169	2147			1500	2334			2234	2153			2289	2322				11.0168082876866	11.1935253605012	#NUM!	#NUM!	11.0828143376723	11.0681064758588	#NUM!	#NUM!	11.1254134704833	11.0721326041672	#NUM!	#NUM!
Positive	POS_D	ERCC_00092.1	494	606			185	442			609	613			315	670			576	647			610	675				8.94836723158468	9.24317398347295	#NUM!	#NUM!	9.25029841790633	9.25974326369078	#NUM!	#NUM!	9.16992500144231	9.33762190199251	#NUM!	#NUM!
Positive	POS_E	ERCC_00035.1	133	157			40	110			104	164			60	186			172	159			169	153				7.05528243550119	7.29462074889163	#NUM!	#NUM!	6.70043971814109	7.35755200461809	#NUM!	#NUM!	7.4262647547021	7.31288295528436	#NUM!	#NUM!
Positive	POS_F	ERCC_00034.1	44	67			18	49			60	60			31	42			59	53			52	37				5.4594316186373	6.06608919045777	#NUM!	#NUM!	5.90689059560852	5.90689059560852	#NUM!	#NUM!	5.88264304936184	5.7279204545632	#NUM!	#NUM!
Negative	NEG_A	ERCC_00096.1	8	10			4	8			10	5			1	11			8	10			11	7				3	3.32192809488736	#NUM!	#NUM!	3.32192809488736	2.32192809488736	#NUM!	#NUM!	3	3.32192809488736	#NUM!	#NUM!
Negative	NEG_B	ERCC_00041.1	3	2			2	3			1	1			3	4			5	2			3	1				1.58496250072116	1	#NUM!	#NUM!	0	0	#NUM!	#NUM!	2.32192809488736	1	#NUM!	#NUM!
Negative	NEG_C	ERCC_00019.1	3	3			2	1			3	5			2	4			3	4			1	2				1.58496250072116	1.58496250072116	#NUM!	#NUM!	1.58496250072116	2.32192809488736	#NUM!	#NUM!	1.58496250072116	2	#NUM!	#NUM!
Negative	NEG_D	ERCC_00076.1	1	2			1	2			3	3			2	2			2	2			1	5				0	1	#NUM!	#NUM!	1.58496250072116	1.58496250072116	#NUM!	#NUM!	1	1	#NUM!	#NUM!
Negative	NEG_E	ERCC_00098.1	7	9			1	14			15	4			1	8			9	8			8	4				2.8073549220576	3.16992500144231	#NUM!	#NUM!	3.90689059560852	2	#NUM!	#NUM!	3.16992500144231	3	#NUM!	#NUM!
Negative	NEG_F	ERCC_00126.1	11	8			3	7			7	5			9	5			11	6			7	4				3.4594316186373	3	#NUM!	#NUM!	2.8073549220576	2.32192809488736	#NUM!	#NUM!	3.4594316186373	2.58496250072116	#NUM!	#NUM!
Negative	NEG_G	ERCC_00144.1	2	1			2	2			1	4			1	2			2	2			1	1				1	0	#NUM!	#NUM!	0	2	#NUM!	#NUM!	1	1	#NUM!	#NUM!
Negative	NEG_H	ERCC_00154.1	3	1			1	5			1	5			1	3			5	2			1	1				1.58496250072116	0	#NUM!	#NUM!	0	2.32192809488736	#NUM!	#NUM!	2.32192809488736	1	#NUM!	#NUM!
Gene specific to pDCs	TLR7	NM_016562.3	199.12	920.43	155.75	491.51	291.17	724.03	338.67	244.18	20	20	20	20	20	20	20	29.02	20	20	20	36.64	101.02	20	72.7	84.18	TLR7	7.63749432520631	9.84616419652869	7.283088353024	8.9410769589421	4.32192809488736	4.32192809488736	4.32192809488736	4.32192809488736	4.32192809488736	4.32192809488736	4.32192809488736	5.19534759832222
Common genes to PDCs and CD123 ASDCs	IRF7	NM_001572.3	3157.74	13892.6	2555.22	5470.29	1760.79	3435.29	2377.69	1598.25	188.42	270.81	187.82	283.63	149.21	161.92	1228.55	1015.82	1348.47	1301.93	844.2	655.65	1796.4	1664.47	1119.63	1154.23	IRF7	11.624676673038	13.7620310814292	11.3192317947076	12.4174016022268	7.55780829893669	8.08113720300093	7.55320688623026	8.14786632659124	10.3971077103271	10.346436166831	9.72144101907033	9.35678206861946
	IRF8	NM_002163.2	5353.69	8518.03	3541.2	5631.74	924.6	2604.37	2317.92	1588.38	156.64	109.2	133.75	405.49	75.01	43.98	462.45	350.7	2383.18	1586.36	707.43	744.08	707.11	321.9	386.47	249.68	IRF8	12.3863178882633	13.0563040956463	11.7900226112658	12.4593650154112	7.29130885982897	6.77082904603249	7.06339508128851	8.66352252560247	11.2186722061022	10.6315044903059	9.46644359051204	9.53931393126741
	APP	NM_000484.3	2373.47	1657.1	1843.8	1333.77	479.33	756.97	589.58	416.83	318.95	471.74	364.25	277.33	280.68	325.83	306.44	246.7	1012.03	1121.55	722.19	646.81	601.05	714.47	665.04	463.69	APP	11.212782099281	10.6944449512836	10.8484664574268	10.3812941892147	8.31718646829205	8.88184812550544	8.50878516206451	8.1154598772311	9.98303634169997	10.1312782235384	9.49623463353083	9.33719817353201
	LILRA4	NM_012276.3	296.8	193.52	172.59	132.82	99.76	162.69	140.53	103.59	20	20	20	20	20	20	20	20	119.7	178.06	64.94	36.64	141.42	109.92	75	31.39	LILRA4	8.21334728173344	7.5963388642052	7.43120506583067	7.05332859344979	4.32192809488736	4.32192809488736	4.32192809488736	4.32192809488736	6.90327934205614	7.47621965072303	6.02103547951136	5.19534759832222
	TCF4	NM_003199.1	3981.46	4298.04	2449.05	2681.86	1414.47	1890.42	1792.42	1097.56	221.34	227.13	179.28	165.98	109.69	169.91	211.72	146.33	3087.79	3570.47	1967.83	1601.87	2254.34	2064.89	1701.25	1515.2	TCF4	11.9590818482241	12.0694631940293	11.2580065130416	11.3890182114729	7.79012038464125	7.82737446381939	7.48607074373567	7.37486560219546	11.592358923194	11.8018982810561	10.9423898769091	10.645541355027
	CD45RA	NM_002838.4	595.48	790.33	406.93	381.76	135.45	279.66	232.06	135.65	45.4	20	20	20	20	20	20	25.4	467.93	101.75	88.55	93.48	259.27	94.22	88.77	95.59	CD45RA	9.21790924381649	9.62631136199458	8.66863683355768	8.5765221379205	5.50462039240355	4.32192809488736	4.32192809488736	4.32192809488736	8.87014891572404	6.66888498426625	6.46842040186455	6.5465858290081
Common genes to ASDCs	CD45R0	NM_080921.3	20	20	47.24	54.88	38.93	36.97	46.3	115.92	485.81	742.55	415.47	336.16	126.63	309.84	317.59	170.51	132.4	700.68	474.25	400.47	90.91	325.83	324.48	305.32	CD45R0	4.32192809488736	4.32192809488736	5.56193705962243	5.77820857639809	8.92424837674711	9.5363443635984	8.69860049730275	8.39300425689832	7.04875931191986	9.45261190673892	8.88950396341148	8.64555036131679
	CD5	NM_014207.2	20.66	47.16	21.98	20	33.25	20	20	20	821.78	620.25	461	699.62	127.44	335.83	105.86	166.88	283.84	929.62	793.04	389.1	122.9	204.13	348.21	228.28	CD5	4.36876834909034	5.55949181320504	4.45811948117451	4.32192809488736	9.6826084092412	9.27670601989243	8.84862294042934	9.45042772187076	8.14893410452634	9.86049729723321	9.63124982537139	8.6039971700855
Genes highly expressed in CD11c ASDCs	IDO1	NM_002164.3	20	20	75.77	396.87	34.88	31.6	370.98	150.45	3343.89	5429.37	532.14	4017.07	617.02	2974.47	4476.84	4784.01	20	20	20	299.4	52.19	78.51	283.16	278.21	IDO1	4.32192809488736	4.32192809488736	6.24355484277846	8.63252270074684	11.7073116742266	12.4065690884733	9.05566204214485	11.9719278861433	4.32192809488736	4.32192809488736	4.32192809488736	8.22593041117106
	CLEC5A	NM_013252.2	20	20	83.72	77.94	20	20	33.38	143.05	1582.28	2629.51	1351.7	1365.63	554.92	791.59	493.09	386.98	20	20	125.94	149.07	20	20	78.83	109.86	CLEC5A	4.32192809488736	4.32192809488736	6.38750040648099	6.28429202639431	10.6277892061336	11.3605782680458	10.4005592761209	10.4153509414443	4.32192809488736	4.32192809488736	6.97659276223859	7.21984613749654
	LAMP3	NM_014398.3	61.05	2140.08	144.06	873.27	147.61	1189.24	941.71	591.94	10172.4	9225.13	4430.74	6187.37	2359.2	7630.08	6516.08	7419.08	696.45	948.12	511.64	1071.28	1769.46	4180.82	2458.13	3185.92	LAMP3	5.93191939010004	11.0634490128053	7.17052599917685	9.77028396898708	13.312375314072	13.1713535263537	12.1133319552648	12.5951105932547	9.44387597140046	9.88892585696646	8.9989852482589	10.065119890629
Genes highly expressed in CD123 ASDCs	CLEC4A	NM_194448.2	82.65	144.73	98.69	36.59	26.76	20.17	26.92	20	410.89	537.26	446.77	210.1	150.83	177.91	142.08	107.63	2017.72	2236.17	1565.41	1173.61	1426.01	1574.18	1228.3	925.96	CLEC4A	6.36894291440495	7.17722018811454	6.62483200245347	5.19337751056436	8.6826084092412	9.06947662050576	8.80338850383159	7.71493235178568	10.9785102694936	11.1268141547905	10.6123248507649	10.1967373536362
	FCER1G	NM_004106.1	848.14	548.03	1442.95	952.81	50.29	223.87	326.29	187.45	514.18	1140.04	890.7	764.76	227.45	437.78	643.53	244.28	3366.19	6024.02	3094.41	3048.35	1001.74	1652.7	1055.34	1085.75	FCER1G	9.72815861568927	9.09811106045428	10.494805594192	9.8960447445329	9.00612968469547	10.1548687290427	9.79879578382045	9.57886325635858	11.7169008945806	12.5565108444882	11.5954486468591	11.5738128417831
	FCGR2B	NM_001002273.1	20	20	38.35	55.67	29.2	20	22.61	81.39	102.16	196.56	352.87	539.95	50.81	93.95	186.65	82.23	412.61	1845.36	1564.42	792.09	62.29	200.21	500.5	252.53	FCGR2B	4.32192809488736	4.32192809488736	5.26115467261557	5.79882817809111	6.674686619928	7.61882595258744	8.46299297129224	9.0766820079919	8.68863497652404	10.8496865749592	10.6114121697962	9.62952055338368
Maturation markers	CD86	NM_175862.3	20.66	172.38	48.18	76.35	44.61	213.11	129.76	147.99	346.19	419.32	301.64	537.85	133.89	439.77	1114.34	1054.51	46.25	87.87	111.18	136.44	109.43	349.38	384.94	372.38	CD86	4.36876834909034	7.42944858847896	5.59036248846375	6.25455625190949	8.43542024157698	8.71190783277252	8.23668394455901	9.07106006807778	5.53138146051631	6.4572987888258	6.7967534769737	7.09212284983868
	HLA-DRA	NM_019111.3	16831.3	27785.2	9317.7	15215.5	1902.73	6358.31	4840.45	5100.59	33637.5	37477.1	27993	37935.2	4807.93	14230.7	17049.3	22339.5	20582.6	27971.8	23847.2	21971.3	7917.98	7584.35	9365.68	11312.6	HLA-DRA	14.0388555614288	14.7620305621983	13.1857581657116	13.8932512783837	15.0377845809935	15.1937213153225	14.7727800339981	15.211250284004	14.3291355121587	14.7716854745333	14.5415292379583	14.4233345832354
	ICAM-I		371.94	526.89	247.43	807.26	114.36	432.94	375.28	355.17	639.04	764.39	742.72	1111.42	273.43	435.78	1086.48	1017.02	545.01	793.18	511.64	653.13	727.32	1216.95	936.72	1184.2	ICAM-I	8.53892609959194	9.04135798841321	7.95087662229312	9.65688959722879	9.31976242766925	9.57816509440514	9.53667461756976	10.1181883915902	9.09013889089008	9.63150449030595	8.9989852482589	9.35122636636867
