# Supplementary material for: Characterising plasmacytoid and myeloid AXL+ SIGLEC-6+ dendritic cell functions and their interactions with HIV
Source: PLoS Pathog. 2024 Jun 26;20(6):e1012351. doi: 10.1371/journal.ppat.1012351 (PMC11233022; doi:10.1371/journal.ppat.1012351)
Supplement: S1 Data — This file contains the source data used to generate all graphs in this manuscript. Each tab of the Excel file contains the data for a separate figure and data is grouped into panels as presented in the figures. (XLSX) [file ppat.1012351.s011.xlsx]

## Sheet: Fig 1
Fig 1b) Proportion of live CD45+ Lin- HLA-DR+ cells (%)					Fig 1c) Proportion of Lin- HLA-DR+ in live CD45+ cells (%)
Sample	pDC	CD11c+ ASDC	CD123+ ASDC		Sample	Lin- DR+ cells
1	5	2.5	2		1	15
2	15	1.5	1.5		2	30
3	20	0	0.5		3	41
4	29	1	1.5		4	57
5	35	2	1.9		5	75

## Sheet: Fig 2
Fig 2c) Chemokine gene expression by NanoString in pDCs and ASDCs (Number of RNA counts)						Fig 2d) Gene expression of HIV binding and uptake receptors on blood pDCs and ASDCs (villani et al, GSE94820) (average expression values)					Fig 2e) Protein expression of HIV binding and uptake receptors on blood pDCs and ASDCs by flow cytometry
Gene	Sample	pDC	CD11c+ ASDC	CD123+ ASDC		Gene	pDC	CD11c+ ASDC	CD123+ ASDC		Marker	Sample	pDC	CD11c+ ASDC	CD123+ ASDC
CCR2	1	405.75	20	65.29		CD4	1.30108	1.12142	1.96963		Siglec-1 (CD169) (%)	1	0.214	67.4	98
	2	39.03	20	20		CCR5	0.171038	0.120945	0.180965			2	1.73	69.4	97.5
	3	487.38	20	20		CXCR4	2.50799	2.69149	2.05249			3	0.164	63.95	85.95
	4	85.9	20	20		CLEC4A	0.196685	1.25111	0.604829			4	1.594	64.31	94.71
CCR6	1	20	87.4	121.52		CLEC4D	0.00097915	0.00427399	0.00174638		CLEC4A (%)	1	45.91	98.6	90.82
	2	20	87.36	57.81		CLEC4M	0.00033883	0.0118711	0			2	14.8	100	98.3
	3	37.89	85.37	64.94		CLEC5A	0.0160184	0.0177049	0.0322722			3	25.96	96.76	79.89
	4	20.68	100.85	157.91		CLEC6A	0.00511292	0.00544868	0.00995787			4	34.5	99.38	91.85
CX3CR1	1	53.54	22.7	2281.61		CLEC10A	0	0.00020248	0		CLEC4A (gMFI)	1	271	4372	1095
	2	105.7	20	2455.86		CLEC12A	0	0.56674	0.868172			2	274	9742	2816
	3	42.1	20	1525.07		CLEC14A	0.076805	0.124953	0.130444			3	131	3540	646
	4	23.86	20	841.36		SIGLEC1	0	0.00213088	0			4	167	3936	881
CCR7	1	118.34	3765	143.28		SIGLEC5	0.00239373	0.00079932	0.00702234		CLEC5A (%)	1	0	11.48	0.18
	2	650.48	3407.01	164.19		SIGLEC6	0.00314985	1.85445	0.566723			2	0.39	0.82	0.79
	3	86.53	1613.51	127.91		SIGLEC9	0.0771459	0.752503	0.522872			3	0.3	0.38	1.01
	4	260.07	1949.71	303.19		SIGLEC12	0.0002611	0.00286334	0			4	0	0.13	0
CXCR3	1	327.8	22.7	386.31		CD207	0	0	0.00608044		MR (CD206) (%)	1	0.537	11.57	0.21
	2	243.93	20	300.62		CD209	0.00116819	0.0626952	0.125817			2	0.384	3.27	0.27
	3	479.89	20	233.19		MRC1	0.0563913	1.22128	0.330576			3	1.74	3.44	1.75
	4	194.06	50.42	111.17		OLR1	0.346518	0.679845	0.298669			4	2.12	1.2	0.78
CCR5	1	103.32	303.06	39.9		KLRB1	0.160633	0.363895	0.655507		Langerin (CD207) (%)	1	0	2.53	0.04
	2	53.66	349.44	20		KLRF1	0.0464012	0.540692	0.0460251			2	0	1.52	0.37
	3	79.98	321.56	53.13		SAMHD1	0.00076894	0	0			3	0	2.07	0.1
	4	46.92	182.78	25.27								4	0	2.67	0
CXCR4	1	549.46	1912.58	47.16							DC-SIGN (CD209) (%)	1	0	4.7	0
	2	416.31	1620.51	94.81								2	0.87	6.35	2.35
	3	268.01	1050.06	53.13		Fig 2d) Gene expression of HIV binding and uptake receptors on blood pDCs and ASDCs (villani et al, GSE94820) (scaled expression values - calculated from average expression)						3	1.55	5.69	1.14
	4	152.7	1090.41	118.75								4	0.88	4.04	2.1
						Gene	pDC	CD11c+ ASDC	CD123+ ASDC		CD4 (%)	1	96.8	51.51	60.55
						CD4	-0.364594	-0.766546	1.13114			2	98.57	65.18	76.81
						CCR5	0.416156	-1.14088	0.724719			3	94.46	60.93	64.2
						CXCR4	0.275569	0.833321	-1.10889			4	99.445	81.92	90.1
						CLEC4A	-0.916956	1.06626	-0.149301		CXCR4 (%)	1	24.21	6.57	4.5
						CLEC4D	-0.785388	1.12575	-0.340364			2	0.48	5.58	1.07
						CLEC4M	-0.638287	-0.514188	1.15248			3	1.37	1.04	2.14
						CLEC5A	-0.57735	1.1547	-0.57735			4	1.19	1.49	1.02
						CLEC6A	-0.57735	1.1547	-0.57735		CCR5 (%)	1	100	100	100
						CLEC10A	-0.848251	1.10262	-0.254368			2	99.8	97.76	98.69
						CLEC12A	-1.08824	0.878478	0.209765			3	99.9	99.38	99.55
						CLEC14A	-0.57735	-0.57735	1.1547		CCR5 (gMFI)	1	4404	6055	5109
						SIGLEC1	-0.995709	-0.0085269	1.00424			2	2383	5420	2952
						SIGLEC5	-0.458286	1.14701	-0.688725			3	2061	3551	2704
						SIGLEC6	-0.935534	-0.118392	1.05393		SAMHD1 (%)	1	30.36	17	14
						SIGLEC9	-0.576692	1.1547	-0.578009			2	23.9	16	8.21
						SIGLEC12	1.1547	-0.57735	-0.57735			3	40	29.7	13.78
						CD207	-0.5521	1.15434	-0.602237			4	8.2	10.1	5.07
						CD209	-0.669124	-0.480426	1.14955			5	39.72	36.33	25.7
						MRC1	-0.492923	1.15077	-0.657845
						OLR1	-0.312889	-0.806143	1.11903
						KLRB1	-1.08511	0.200631	0.884474
						KLRF1	-1.14969	0.481803	0.667889
						SAMHD1	-0.464865	1.14782	-0.68295

## Sheet: Fig 3
Fig 3b) Genes defining pDCs and ASDCs (Reynolds et al, E-MTAB-8142) (average expression values)						Fig 3d) Genes defining pDCs and ASDCs (Pelka et al, GSE178341) (average expression values)
Gene	Immature pDC	Mature pDC	CD11c+ ASDC	CD123+ ASDC		Gene	Immature pDC	Mature pDC	CD11c+ ASDC	CD123+ ASDC
IRF8	1.58025	1.01024	0.125479	0.544592		IRF8	2.20427	2.3773	0.2498	1.2426
IRF7	2.48656	1.47754	0.570836	1.13173		IRF7	2.64918	2.92624	1.06935	1.42698
APP	0.881454	0.511883	0.756136	0.719313		APP	3.80221	3.32017	2.20119	2.18468
LILRA4	0.425995	0.23203	0.0398351	0.198139		LILRA4	7.03673	8.63163	1.54536	4.6432
TCF4	8.32	7.02618	2.07812	2.87983		TCF4	9.32009	9.27982	4.78639	4.55676
CD83	0.78703	2.85276	3.1267	3.27054		CD83	1.11747	1.78847	1.67862	1.1229
CD5	0.011698	0	1.10261	1.06322		CD5	0.0240697	0.011165	0.93843	0.75137
AXL	0.0390894	0.150626	0.227392	0.361096		AXL	0.171345	0.12293	1.58974	1.81021
IDO1	0.268355	0.115886	2.28365	0.684328		IDO1	0.00420612	0	0	0
LAMP3	0.299613	0.415206	2.26824	0.470211		LAMP3	0.00544734	0.03781	0.378113	0.101848
CLEC4A	0.00992159	0.0665093	0.129003	0.583642		CLEC4A	0.206766	0.204079	0.708442	1.10493
FCER1G	0.452653	0.449938	0.937194	1.29745		FCER1G	2.00213	2.03681	2.1955	2.4193
FCGR2B	0	0.0200535	0	0.0805622		FCGR2B	0.00363499	0	0.266639	0.728221

## Sheet: Fig 5
Fig 5a) Protein expression of HIV binding receptors on ASDCs, pDCs and cDC2s from human tissues by flow cytometry (%)
Marker	Sample	pDC	CD11c+ ASDC	CD123+ ASDC	cDC2
Siglec-1	Abdo Epidermis	7.5	42.9	51.9	32.5
	Labia 1 Epidermis	0	62.5	77.8	31.4
	Labia 2 Epidermis	0	15	83.3	14.3
	Inner foreskin Epidermis	15	20	37.5	11.8
	Labia 1 Dermis	9.68	33.3	62.4	18.2
	Labia 2 Dermis	0	83.7	100	12.8
	Labia 3 Dermis	0	57.9	92.6	3.36
	Outer foreskin Dermis	26.7	15.6	27.7	4.13
	Inner foreskin Lamina Propria	4.05	41.8	27.5	3.81
DC-SIGN	Abdo Epidermis	3.33	47.6	5.56	15.5
	Labia 1 Epidermis	0	12.5	0	3.09
	Labia 2 Epidermis	0	45	16.7	8.27
	Inner foreskin Epidermis	0	18	0	6.39
	Labia 1 Dermis	0	23.8	1.14	1.07
	Labia 2 Dermis	0	83.7	0	0.82
	Labia 3 Dermis	10.5	84.2	14.8	1.17
	Outer foreskin Dermis	6.67	37.5	6.52	4.71
	Inner foreskin Lamina Propria	0.4	37.3	1.72	5.01
MR	Abdo Epidermis	13.3	85.7	70.4	82.2
	Labia 1 Epidermis	0	31.2	44.4	26.8
	Labia 2 Epidermis	0	85	41.7	63.9
	Inner foreskin Epidermis	10	22	12.5	40.6
	Labia 1 Dermis	3.23	40.5	18.6	33.4
	Labia 2 Dermis	12.5	86	50	23.9
	Labia 3 Dermis	10.5	78.9	37	60.6
	Outer foreskin Dermis	0	50	41.8	53.6
	Inner foreskin Lamina Propria	4.86	44.8	25.8	46.6
Langerin	Abdo Epidermis	2.5	57.1	20.4	37.2
	Labia 1 Epidermis	0	62.5	22.2	68.6
	Labia 2 Epidermis	0	50	0	50.4
	Inner foreskin Epidermis	0	4	0	11.5
	Labia 1 Dermis	0	23.3	1.14	16.9
	Labia 2 Dermis	0	46.5	25	21
	Labia 3 Dermis	0	42.1	11.1	31.2
	Outer foreskin Dermis	0	28.1	7.61	12.1
	Inner foreskin Lamina Propria	0.81	25.4	3.72	6.69
CD4	Abdo Epidermis	96.7	78.6	75.9	90.7
	Labia 1 Epidermis	88.9	68.8	66.7	57.9
	Labia 2 Epidermis	94.4	85	85	86.5
	Inner foreskin Epidermis	95	86	79.2	83.1
	Labia 1 Dermis	69.6	59.5	64.3	42.8
	Labia 2 Dermis	100	95.3	100	90.9
	Labia 3 Dermis	15.8	63.2	59.3	17.4
	Outer foreskin Dermis	60	34.4	32.6	7.88
	Inner foreskin Lamina Propria	87	73.1	58.5	45.7
Fig 5b) Protein expression of HIV binding receptors on ASDCs, pDCs and cDC2s from human blood by flow cytometry (%)
Marker	Sample	pDC	CD11c+ ASDC	CD123+ ASDC	cDC2
Siglec-1	1	2.64	46.55	90.33	5.25
	2	1.99	46.06	88	15.93
	3	7.37	20.73	73.3	7.81
	4	3.83	28.87	85.36	2.33
DC-SIGN	1	0.13	1.34	0	6.77
	2	2.69	6.04	2.81	28.26
	3	2.44	1.37	0.34	9.66
	4	1.23	3.8	2.18	15.6
MR	1	1.04	1.04	0.42	13.23
	2	1.09	1.32	0.51	19.43
	3	2.38	2.11	1.89	34.91
	4	2.2	0.91	0.79	7.43
Langerin	1	0	1.14	0	0.93
	2	0	1.75	0.37	0.7
	3	0	2.62	0	2.21
	4	0	3.39	0	1.31
CD4	1	98.69	89.68	89.78	94.66
	2	91.9	75.93	76.26	95.29
	3	98.71	93.87	95.38	98.53
	4	98.75	80.41	86.83	93.22

## Sheet: Fig 6
Fig 6a) Protein expression of co-stimulatoruy/maturation markers on blood pDCs and ASDCs by flow cytometry						Fig 6c) Functional phenotyping (proliferation and activation) of blood pDCs and ASDCs by flow cytometry							Fig 6d) Functional phenotyping (polarisation) of blood pDCs and ASDCs by legendplex & ELISA (pg/ml)
Gene	Sample	pDC	CD11c+ ASDC	CD123+ ASDC			Sample	T cells	pDC	CD11c+ ASDC	CD123+ ASDC		Cytokines	Sample	T cells	pDC	CD11c+ ASDC	CD123+ ASDC
CD80 (%)	1	0.69	1.4	0.41		% proliferation of CD4+ T Cells	1	0.42	2.89	58.3	19.3		INF-y	1	10324.4	15553	18318.1	26176.4
	2	0.23	1.14	1.55			2	6.97	30.8	72.7	45.1			2	20063.8	14780.5	26643.2	39834.1
	3	0.64	1.1	1.56			3	4.79	23.7	57.5	51.4			3	26515.7	12807.8	13202.7	16083.8
CD83 (%)	1	0.02	0.02	0.24		% CD25 on total CD4+ T cells	1	4.77	7.57	59.7	25.5		TNF-a	1	12714.3	2365.99	5673.62	5299.34
	2	0.01	0.17	0.73			2	15.6	37.4	75.4	52.6			2	7375.67	2019.29	2904.97	4986.3
	3	0.04	0.53	0.59			3	10.8	29.5	60.2	57.8			3	10988.3	1695.82	3826.95	1251.99
CD86 (%)	1	7.86	80.5	85.3		% CD25 on proliferating CD4+ T cells	1	0.12	2.15	54.9	17.1		IL-2	1	6800	1486.02	3559.47	2689.69
	2	2.18	90.3	88.3			2	6.21	29.3	69.5	41.9			2	2203.2	668.677	672.465	810.317
	3	1.57	79.3	64.7			3	4.5	22.8	55.2	49.3			3	2815.92	705.268	1063.37	334.111
CD86 (gMFI)	1	78.3	804.2	676									IL-4	1	50.8045	43.51	174.413	174.406
	2	44.5	1200.1	868										2	53.6905	140.298	451.087	244.629
	3	48.7	875.3	519										3	70.484	83.8925	203.584	269.681
	4	21.2	534	486									IL-5	1	656.777	137.883	8100	3343.9
HLA-DR (gMFI)	1	3488	20157	9140										2	1818.43	7168.61	8100	2906.95
	2	2909	14405	6973										3	3010.02	2087.08	8100	8100
	3	1831	12324	4340									IL-13	1	570.415	2094.32	12100	12100
	4	2099	9760	4867										2	1397.8	6735.76	12100	12100
ICAM-1 (%)	1	54.9	86.3	82.9										3	2252.74	3819.25	12100	12100
	2	52.5	91.6	90.4									IL-9	1	579.97	546.72	11071	15600
	3	54.7	86.8	83.9										2	4485.11	2314.58	15600	12674.7
	4	52.8	84.4	84.1										3	6616.76	662.805	13587.7	9382.84
ICAM-1 (gMFI)	1	113.3	228.4	182.6									IL-17A	1	20.469	54.6825	96.5565	174.423
	2	130.3	303.9	259.7										2	25.414	20.0495	97.17	128.238
	3	144.8	258.4	223.2										3	38.6365	11.0335	73.337	227.499
	4	106.8	230.3	232.3									IL-17F	1	57.205	55.115	135.355	228.9
														2	37.09	16.73	127.62	77.315
														3	72.5	10.955	77.795	301.69
													IL-22	1	629.44	1723.07	3742.78	5228.83
														2	1943.96	2860.34	6519.2	6110.73
														3	3498.1	2018.86	4216.15	7660.15
													IL-10	1	650.765	1436.04	1047.03	1122.37
														2	693.49	1612.77	1674.49	2050.47
														3	852.695	428.18	1382.68	1089.28

## Sheet: Fig 7
Fig 7) Chemokine & cytokine production after HIV interaction by legendplex (pg/ml)
Cytokine/ chemokine	Sample	pDC		CD11c+ ASDC		CD123+ ASDC
		Mock	HIV	Mock	HIV	Mock	HIV
CCL3	1	0.78	1507.59	211.84	1343.99	0.78	1343.99
	2	0.78	4833.93	0.78	995.82	0.78	995.82
	3	0.78	3926.33	0.78	1671.97	13.35	1671.97
	4	6.75	5194.03	60.78	1519	3.53	1519
CCL4	1	1.889	593.776	25.624	111.501	2.826	245.579
	2	1.219	1746.66	4.152	97.973	4.09	676.171
	3	4.993	1769.21	6.415	212.126	27.648	271.269
	4	15.988	2785.74	14.779	156.764	9.035	220.388
CCL5	1	1.002	47.866	1.002	17.745	1.002	23.902
	2	1.002	156.918	1.002	12.686	1.002	41.824
	3	1.002	103.35	2.11	69.077	1.002	14.989
	4	1.059	152.264	2.019	84.821	1.002	7.764
CXCL10	1	5.98	1919.61	59.39	180.01	9.41	554.89
	2	12.42	4882.35	28.26	79.59	5.98	903.52
	3	10.09	3400.46	33.29	1798.08	18.23	130.95
	4	26.31	1268.66	52.15	2265.29	34.83	70.59
CXCL8	1	102.82	1577.07	6881.58	14881	851.25	3801.24
	2	79.18	4159.76	2801.83	8046.46	504.26	9299.29
	3	895.01	5227.36	3430.6	19896.6	1480.96	6303.02
	4	1101.51	7909.66	6405.41	38953.6	2868.22	7919.69
TNF-a	1	97.83	2701.13	52.53	223.21	128.4	469.07
	2	31.01	5590.62	11.98	116.36	140.25	848.48
	3	330.16	4904.76	74.47	95.68	134.84	299.84
	4	180.39	5170.15	36.5	2.61	118.95	2.61
IL-6	1	1.808	160.913	1.808	6.143	1.927	19.34
	2	1.808	1050.29	2.029	3.77	1.978	177.776
	3	2.862	553.676	1.808	29.249	4.377	49.537
	4	1.808	690.871	1.808	1.808	3.304	1.808
IL-1b	1	7.42	7.42	14.95	17.67	7.42	7.42
	2	7.42	7.42	7.42	9.83	7.42	10.15
	3	18.36	8.19	14.9	15.6	7.42	7.42
	4	7.42	7.56	11.96	7.42	7.97	7.42
IFNa2	1	1.33	2203.58	3.11	6.27	1.59	287.08
	2	11.52	116568	1.33	3.14	0.77	111
	3	7.43	357504	4.24	344.98	1.53	105.16
	4	17.37	59282	1.99	0.77	2.29	0.77

## Sheet: Fig 8
Fig 8a) HIV transfer to JLTRs by pDCs and ASDCs (% GFP expression on JLTRs)						Fig 8b) HIV transfer to TZMBL by pDC and ASDCs 96hpi (no. infected TZBML)					Fig 8c) HIV transfer to JLTRS by ASDCs in presence and absence of Maraviroc (% GFP expression on JLTRs)
	Sample	pDC	CD11c+ ASDC	CD123+ ASDC		Sample	pDC	CD11c+ ASDC	CD123+ ASDC		Sample	ASDC	ASDC + Maraviroc
1st phase transfer (2h)	1	3.8	7.83	3.31		1	0	3	12		1	9.42	0.46
	2	1.9	4.02	2.59		2	14	12	36		2	2.75	0.47
	3	2.44	4.25	2.68		3	1	13	10		3	0.55	0.33
2nd phase transfer (96h)	1	0.06	0.44	3.01
	2	0	0.28	1.16
	3	0	0.32	1.98

## Sheet: S2 Fig
Fig S2) Gene expression of chemokine receptors on blood pDCs and ASDCs (villani et al, GSE94820) (average expression values)
Gene	pDC	CD11c+ ASDC	CD123+ ASDC
CCR1	0.210161	0.107305	0.0830284
CCR2	0.829352	0.000574054	0.157861
CCR3	0.0411042	0	0.0618638
CCR4	0	0.00394192	0.0406994
CCR5	0.171038	0.120945	0.180965
CCR6	0.11998	0.156085	0.178671
CCR7	0.184461	0.257181	0.377136
CXCR1	0.000257131	0	0
CXCR2	0.126749	0.00580618	0.0106786
CXCR3	1.70641	0.152744	0.693041
CXCR4	2.50799	2.69149	2.05249
CX3CR1	0.0041676	0.0774666	0.0539423

## Sheet: S6 fig
Fig S6a-b) Functional phenotyping (proliferation and activation) of blood pDCs and ASDCs							Fig 6d) Functional phenotyping (polarisation) of blood pDCs and ASDCs by Transcription Factors (% expression on CD4+ T cells)
	Sample	T cells	pDC	CD11c+ ASDC	CD123+ ASDC		Tranbscription Factors	Sample	T cells	pDC	CD11c+ ASDC	CD123+ ASDC
% proliferation of CD8+ T Cells	1	0.59	2.31	36.8	11		Tbet	1	0.33	2.62	6.14	8.38
	2	4.52	38.4	66.8	47.3			2	8.77	11.6	15.3	14.8
	3	2.41	17.2	38.8	35.3			3	3.99	6.33	1.4	2.45
% CD25 on total CD8+ T cells	1	0.85	2.36	33	9.42		FoxP3	1	0.78	1.82	11	3.9
	2	8.14	39.2	63.3	44.1			2	5.23	7.69	24.7	10.5
	3	5.65	19	37.3	34.9			3	5.28	5.57	16.9	8.52
% CD25 on proliferating CD8+ T cells	1	0.059	1.36	31.2	7.98		RORγT	1	0.17	3.16	44.3	17.5
	2	3.17	35.9	60	40.2			2	8.95	19.4	46.3	28.1
	3	1.94	16	34.4	29.1			3	5.89	16.9	25.4	31

## Sheet: S7 Fig
Fig 7a) Markers defining pDCs and ASDCs after HIV interaction by nanostring (number of RNA counts)									Fig 7b) Chemokines defining pDCs and ASDCs after HIV interaction by nanostring (number of RNA counts)									Fig 7d) Interferons defining pDCs and ASDCs after HIV interaction by nanostring (number of RNA counts)
Cytokine/ chemokine	Sample	pDC		CD11c+ ASDC		CD123+ ASDC			Cytokine/ chemokine	Sample	pDC		CD11c+ ASDC		CD123+ ASDC			Cytokine/ chemokine	Sample	pDC		CD11c+ ASDC		CD123+ ASDC
		Mock	HIV	Mock	HIV	Mock	HIV				Mock	HIV	Mock	HIV	Mock	HIV				Mock	HIV	Mock	HIV	Mock	HIV
GZMBL	1	13224.6	2064.94	116.91	102.43	8751.92	7365.75		CCL3	1	20	235.2	801.35	416.99	69.83	878.84		INA1/13	1	20	339.02	20	30.65	20	144.79
	2	11895.6	3263.86	20	161.92	5115.21	7144.68			2	34.15	2071.26	1362.8	2938.49	20	361.16			2	20	3458.82	20	20	20	20
	3	10207.8	5217.89	449.62	454.09	6595.18	10174.6			3	51.45	2189.78	1180.96	1019.62	146.6	619.89			3	20	6509.57	20	20	20	208.16
	4	13264.5	3161.97	853	215.26	5758.13	8216.61			4	311.77	1477.39	1111.42	709.86	247.61	846.06			4	69.19	3317.36	20	193.49	20	154.09
IRF7	1	3157.74	1760.79	188.42	149.21	1348.47	1796.4		CCL4	1	24.42	734.81	391.6	282.3	62.57	1579.22		IFNA2	1	20	303.33	20	21.78	20	82.5
	2	13892.6	3435.29	270.81	161.92	1301.93	1664.47			2	20	4525.71	698.87	1960.99	20	553.52			2	20	1867.56	20	20	20	20
	3	2555.22	2377.69	187.82	1228.55	844.2	1119.63			3	49.11	3092.72	785.41	217.3	101.34	420.91			3	20	3322.63	20	20	20	102.55
	4	5470.29	1598.25	283.63	1015.82	655.65	1154.23			4	392.1	1795.56	802.57	287.81	256.45	886.01			4	134.41	1504.53	20	45.95	20	81.32
CD45RA	1	595.48	135.45	45.4	20	467.93	259.27		CCL5	1	20	94.89	45.4	41.94	20	106.07		IFNB1	1	20	446.08	20	20	20	292.95
	2	790.33	279.66	20	20	101.75	94.22			2	20	414.12	20	133.93	20	113.84			2	20	2754.28	20	20	20	20
	3	406.93	232.06	20	20	88.55	88.77			3	20	228.83	20	423.45	20	119.39			3	20	4436.63	20	20	20	198.98
	4	381.76	135.65	20	25.4	93.48	95.59			4	62.83	350.23	98.75	318.05	49.27	172.64			4	151.11	1983.01	20	141.49	20	295.34
CD45RO	1	20	38.93	485.81	126.63	132.4	90.91		CXCL10	1	20	1934.36	20	20	20	1346.88		IFNL1	1	20	20	20	20	20	20
	2	20	36.97	742.55	309.84	700.68	325.83			2	6412.1	17063.5	20	20	20	804.76			2	20	203.03	20	20	20	20
	3	47.24	46.3	415.47	317.59	474.25	324.48			3	38.35	7759.79	20	6424.14	20.66	1723.44			3	20	499.12	20	20	20	50.51
	4	54.88	115.92	336.16	170.51	400.47	305.32			4	7682.89	3980.83	741.64	5763.54	785.77	1422.46			4	20	350.23	20	20	20	20
CD5	1	20.66	33.25	821.78	127.44	283.84	122.9		CXCL8	1	53.54	185.73	9750.18	2687.47	667.44	3845.34
	2	47.16	20	620.25	335.83	929.62	204.13			2	20	301.18	11697.4	8319.73	198.87	4326.06		Fig 7e) ISGs defining pDCs and ASDCs after HIV interaction by nanostring (number of RNA counts)
	3	21.98	20	461	105.86	793.04	348.21			3	582.79	2462.76	23616.4	22712.9	2371.23	5509.36
	4	20	20	699.62	166.88	389.1	228.28			4	879.64	7764.34	17129.3	16728.3	3501.87	13278.7		Cytokine/ chemokine	Sample	pDC		CD11c+ ASDC		CD123+ ASDC
IDO	1	20	34.88	3343.89	617.02	20	52.19													Mock	HIV	Mock	HIV	Mock	HIV
	2	20	31.6	5429.37	2974.47	20	78.51		Fig 7c) Cytokines defining pDCs and ASDCs after HIV interaction by nanostring (number of RNA counts)									IFITM1	1	72.32	2033.31	35.19	95.98	70.73	4173.65
	3	75.77	370.98	532.14	4476.84	20	283.16												2	5400.61	8196.97	100.46	20	254.37	4239.7
	4	396.87	150.45	4017.07	4784.01	299.4	278.21		Cytokine/ chemokine	Sample	pDC		CD11c+ ASDC		CD123+ ASDC				3	256.79	6393.27	56.91	6265.35	734.98	6180.52
LAMP3	1	61.05	147.61	10172.4	2359.2	696.45	1769.46				Mock	HIV	Mock	HIV	Mock	HIV			4	3573.42	4432.18	96.64	5140.75	531.85	6701.41
	2	2140.08	1189.24	9225.13	7630.08	948.12	4180.82		TNF	1	2457.06	1190.62	1161.17	397.64	3728.93	3764.53		IFIT2	1	127.74	1176.02	20	28.23	25.39	1845.23
	3	144.06	941.71	4430.74	6516.08	511.64	2458.13			2	2211.63	1356.64	908.54	601.69	4823.84	2280.8			2	4242.75	7070.25	20	43.98	20	710.54
	4	873.27	591.94	6187.37	7419.08	1071.28	3185.92			3	2434.55	2700.21	1488.29	270.23	2533.58	2052.52			3	217.03	3694.68	20	1774.58	63.95	870.91
CLEC5A	1	20	20	1582.28	554.92	20	20			4	3827.93	1657.44	1600.94	223.72	2639.04	1776.29			4	5930.78	4335.99	20	1996.56	210.97	1680.7
	2	20	20	2629.51	791.59	20	20		IL1B	1	20	36.5	687.85	302.46	813.44	804.76		MX1	1	1466.16	4790.07	272.41	441.19	866.94	13485.6
	3	83.72	33.38	1351.7	493.09	125.94	78.83			2	32.52	20	633.35	351.82	1029.06	781.2			2	26994.9	19169.7	401.85	163.92	1572.49	8039.73
	4	77.94	143.05	1365.63	386.98	149.07	109.86			3	160.43	65.69	5443.8	994.54	1291.88	804.32			3	2519.21	14705	65.45	9374.35	3250.85	10618.5
JAK1	1	449.9	163.02	925.08	323.43	408.99	321.57			4	122.48	372.43	3157.77	796.93	1387.1	967.33			4	17665.1	11880.8	20	8449.41	2381.32	11803.4
	2	448.83	360.34	821.18	659.66	409.31	404.34											IFI35	1	81.71	420.12	57.89	62.91	101.57	739.1
	3	130.97	131.91	264.65	222.87	126.93	141.58												2	983.85	1277.98	109.2	75.96	122.56	659.51
	4	151.11	133.19	243.71	230.98	123.8	135.54												3	83.26	818.95	20	749.39	156.44	636.73
CD11C	1	36.63	20	3844.45	1120.32	651.11	542.12												4	629.9	589.48	81.94	738.88	161.7	793.27
	2	37.4	38.99	4105.88	2574.68	686.81	989.26
	3	245.09	163.14	4814.9	1582.36	670.05	1142.58
	4	248.94	463.69	4084.3	1298.79	1197.61	1686.41
CLEC4A	1	82.65	26.76	410.89	150.83	2017.72	1426.01
	2	144.73	20.17	537.26	177.91	2236.17	1574.18
	3	98.69	26.92	446.77	142.08	1565.41	1228.3
	4	36.59	20	210.1	107.63	1173.61	925.96
CX3CR1	1	53.54	30.01	22.7	20	2281.61	518.55
	2	105.7	20	20	20	2455.86	584.92
	3	42.1	20	20	20	1525.07	595.4
	4	23.86	20	20	20	841.36	308.18
FCER1G	1	848.14	50.29	514.18	227.45	3366.19	1001.74
	2	548.03	223.87	1140.04	437.78	6024.02	1652.7
	3	1442.95	326.29	890.7	643.53	3094.41	1055.34
	4	952.81	187.45	764.76	244.28	3048.35	1085.75
FCGR2B	1	20	29.2	102.16	50.81	412.61	62.29
	2	20	20	196.56	93.95	1845.36	200.21
	3	38.35	22.61	352.87	186.65	1564.42	500.5
	4	55.67	81.39	539.95	82.23	792.09	252.53
CD83	1	756.09	506.91	8880.72	1742.18	1911.62	2481.63
	2	1975.83	2593.61	8395.22	5205.33	2048.86	3533.08
	3	393.36	1826.34	4456.35	8176.44	940.62	2738.99
	4	2693.79	1001.37	5666.33	7284.85	1495.75	2946.22
CD86	1	20.66	44.61	346.19	133.89	46.25	109.43
	2	172.38	213.11	419.32	439.77	87.87	349.38
	3	48.18	129.76	301.64	1114.34	111.18	384.94
	4	76.35	147.99	537.85	1054.51	136.44	372.38
ICAM1	1	371.94	114.36	639.04	273.43	545.01	727.32
	2	526.89	432.94	764.39	435.78	793.18	1216.95
	3	247.43	375.28	742.72	1086.48	511.64	936.72
	4	807.26	355.17	1111.42	1017.02	653.13	1184.2
HLA-DRA	1	16831.3	1902.73	33637.5	4807.93	20582.6	7917.98
	2	27785.2	6358.31	37477.1	14230.7	27971.8	7584.35
	3	9317.7	4840.45	27993	17049.3	23847.2	9365.68
	4	15215.5	5100.59	37935.2	22339.5	21971.3	11312.6
